# Supplementary material for: [2-(4-Chloro­phen­yl)-5-phenyl­oxolan-3-yl](cyclo­penten­yl)methanone
Source: Acta Crystallogr Sect E Struct Rep Online. 2011 Dec 7;68(Pt 1):o45. doi: 10.1107/S1600536811051993 (PMC3254405; doi:10.1107/S1600536811051993)
Supplement: Supplementary file 1 [file e-68-00o45-sup1.cif]

##############################################################################
#                                                                            #
# This CIF contains the data in a paper accepted for publication in          #
# Acta Crystallographica Section E. It conforms to the requirements of       #
# Notes for Authors for Acta Crystallographica Section E, and has been       #
# peer reviewed under the auspices of the IUCr Commission on Journals.       #
#                                                                            #
# Full details of the Crystallographic Information File format               #
# are given in the paper "The Crystallographic Information File (CIF):       #
# a New Standard Archive File for Crystallography" by S. R. Hall, F. H.      #
# Allen and I. D. Brown [Acta Cryst. (1991), A47, 655-685].                  #
#                                                                            #
# The current version of the core CIF dictionary is obtainable from          #
# ftp://ftp.iucr.org/pub/cif_core.dic.                                       #
#                                                                            #
# Software is freely available for graphical display of the structure(s)     #
# in this CIF. For information consult the CIF software page                 #
# http://www.iucr.org/resources/cif/software.                                #
#                                                                            #
# This file may be used for bona fide research purposes within the           #
# scientific community so long as proper attribution is given to the journal # 
# article from which it was obtained.                                        #
#                                                                            #
##############################################################################
data_global
_audit_creation_method     'by CrystalStructure 4.0'
_journal_date_recd_electronic     2011-11-23
_journal_date_accepted     2011-12-02
_journal_name_full     'Acta Crystallographica, Section E'
_journal_year     2012
_journal_volume     68
_journal_issue      1
_journal_page_first     o45
_journal_page_last     o45
_journal_paper_category     QO
_journal_paper_doi     10.1107/S1600536811051993
_journal_coeditor_code     GO2037
_publ_contact_author_name     'Joo Hwan Cha'
_publ_contact_author_address     'Advanced Analysis Center, KIST'
_publ_contact_author_email     'jhcha@kist.re.kr'
_publ_contact_author_fax     '+82-2-958-5969'
_publ_contact_author_phone     '+82-2-958-5959'
_publ_section_title
;
[2-(4-Chlorophenyl)-5-phenyloxolan-3-yl](cyclopentenyl)methanone
;
loop_
    _publ_author_name
    _publ_author_footnote
    _publ_author_address
    'Jae Kyun Lee'
;
e-mail: j9601@kist.re.kr.
;
;
Center for Neuro-Medicine, Korea Institute of Science & Technology,
Hwarangro 14-gil, Seongbuk-gu, Seoul 136-791, Republic of Korea
;
    'Satish N. Chavre'
;
e-mail: chavresatish@gmail.com.
;
;
Center for Neuro-Medicine, Korea Institute of Science & Technology,
Hwarangro 14-gil, Seongbuk-gu, Seoul 136-791, Republic of Korea
;
    'Yong Seo Cho'
;
e-mail: ys4049@kist.re.kr.
;
;
Center for Neuro-Medicine, Korea Institute of Science & Technology,
Hwarangro 14-gil, Seongbuk-gu, Seoul 136-791, Republic of Korea
;
    'Yeonhee Lee'
;
e-mail: yhlee@kist.re.kr.
;
;
Advanced Analysis Center, Korea Institute of Science & Technology,
Hwarangro 14-gil, Seongbuk-gu, Seoul 136-791, Republic of Korea
;
    'Joo Hwan Cha'
;
e-mail: jhcha@kist.re.kr.
;
;
Advanced Analysis Center, Korea Institute of Science & Technology,
Hwarangro 14-gil, Seongbuk-gu, Seoul 136-791, Republic of Korea
;
_publ_section_synopsis
;
Key indicators: single-crystal X-ray study; T = 296 K; mean \s(C-C) =
0.0040\%A; <i>R</i> factor = 0.051; <i>wR</i> factor = 0.139;
data-to-parameter ratio = 14.6.
;
data_I
_chemical_name_systematic
;
[2-(4-Chlorophenyl)-5-phenyloxolan-3-yl](cyclopentenyl)methanone
;
_chemical_formula_moiety     'C22 H21 Cl O2'
_chemical_formula_sum     'C22 H21 Cl O2'
_chemical_formula_iupac     'C22 H21 Cl O2'
_chemical_formula_weight     352.86
_chemical_melting_point     ?
_symmetry_cell_setting     monoclinic
_symmetry_space_group_name_H-M     'P 21/n'
_symmetry_space_group_name_Hall     '-P 2yn'
loop_
    _symmetry_equiv_pos_site_id
    _symmetry_equiv_pos_as_xyz
    1 '+X,+Y,+Z'
    2 '1/2-X,1/2+Y,1/2-Z'
    3 '-X,-Y,-Z'
    4 '1/2+X,1/2-Y,1/2+Z'
_cell_length_a     5.7575(6)
_cell_length_b     11.3547(12)
_cell_length_c     28.554(3)
_cell_angle_alpha     90.0000
_cell_angle_beta     94.442(8)
_cell_angle_gamma     90.0000
_cell_volume     1861.1(4)
_cell_formula_units_Z     4
_cell_measurement_reflns_used     12997
_cell_measurement_theta_min     3.11
_cell_measurement_theta_max     68.27
_cell_measurement_temperature     296
_exptl_crystal_description     needle
_exptl_crystal_colour     yellow
_exptl_crystal_size_max     0.500
_exptl_crystal_size_mid     0.200
_exptl_crystal_size_min     0.200
_exptl_crystal_density_diffrn     1.259
_exptl_crystal_density_meas     ?
_exptl_crystal_density_method     'not measured'
_exptl_crystal_F_000     744.00
_exptl_absorpt_coefficient_mu     1.901
_exptl_absorpt_correction_type     multi-scan
_exptl_absorpt_process_details     '(ABSCOR; Rigaku, 1995)'
_exptl_absorpt_correction_T_min     0.301
_exptl_absorpt_correction_T_max     0.684
_diffrn_ambient_temperature     296
_diffrn_radiation_type     'Cu K\a'
_diffrn_radiation_wavelength     1.54187
_diffrn_measurement_device_type     'Rigaku R-AXIS RAPID'
_diffrn_measurement_method     \w
_diffrn_detector_area_resol_mean     10.000
_diffrn_reflns_number     18544
_diffrn_reflns_av_R_equivalents     0.0726
_diffrn_reflns_theta_max     68.18
_diffrn_reflns_theta_full     68.17
_diffrn_measured_fraction_theta_max     0.989
_diffrn_measured_fraction_theta_full     0.989
_diffrn_reflns_limit_h_min     -6
_diffrn_reflns_limit_h_max     6
_diffrn_reflns_limit_k_min     -13
_diffrn_reflns_limit_k_max     13
_diffrn_reflns_limit_l_min     -34
_diffrn_reflns_limit_l_max     34
_diffrn_standards_number     0
_diffrn_standards_interval_count     .
_diffrn_standards_decay_%     ?
_refine_special_details
;
Refinement was performed using all reflections. The weighted <i>R</i>-factor
(<i>wR</i>) and goodness of fit (<i>S</i>) are based on <i>F</i>^2^.
<i>R</i>-factor (gt) are based on <i>F</i>. The threshold expression of
<i>F</i>^2^ > 2.0 \s(<i>F</i>^2^) is used only for calculating <i>R</i>-factor
(gt).
;
_reflns_number_total     3363
_reflns_number_gt     2012
_reflns_threshold_expression     F^2^>2\s(F^2^)
_refine_ls_structure_factor_coef     Fsqd
_refine_ls_R_factor_gt     0.0507
_refine_ls_wR_factor_ref     0.1392
_refine_ls_goodness_of_fit_ref     1.054
_refine_ls_number_reflns     3363
_refine_ls_number_parameters     230
_refine_ls_number_restraints     0
_refine_ls_hydrogen_treatment     mixed
_refine_ls_weighting_scheme     calc
_refine_ls_weighting_details
            'w = 1/[\s^2^(Fo^2^)+(0.0568P)^2^+0.1808P] where P=(Fo^2^+2Fc^2^)/3'
_atom_sites_solution_hydrogens     geom
_atom_sites_solution_primary     direct
_atom_sites_solution_secondary     difmap
_refine_ls_shift/su_max     0.001
_refine_diff_density_max     0.200
_refine_diff_density_min     -0.190
_refine_ls_extinction_method     none
_refine_ls_extinction_coef     ?
loop_
    _atom_type_symbol
    _atom_type_description
    _atom_type_scat_dispersion_real
    _atom_type_scat_dispersion_imag
    _atom_type_scat_source
    'C' 'C' 0.0181 0.0091
;
International Tables for Crystallography
(1992, Vol. C, Tables 4.2.6.8 and 6.1.1.4)
;
    'H' 'H' 0.0000 0.0000
;
International Tables for Crystallography
(1992, Vol. C, Table 6.1.1.4)
;
    'O' 'O' 0.0492 0.0322
;
International Tables for Crystallography
(1992, Vol. C, Tables 4.2.6.8 and 6.1.1.4)
;
    'Cl' 'Cl' 0.3639 0.7018
;
International Tables for Crystallography
(1992, Vol. C, Tables 4.2.6.8 and 6.1.1.4)
;
_computing_data_collection     'RAPID-AUTO (Rigaku, 2006)'
_computing_cell_refinement     'RAPID-AUTO (Rigaku, 2006)'
_computing_data_reduction     'RAPID-AUTO (Rigaku, 2006)'
_computing_structure_solution
                                 '<i>Il Milione</i> (Burla <i>et al.</i>, 2007)'
_computing_structure_refinement     'SHELXL97 (Sheldrick, 2008)'
_computing_molecular_graphics     'CrystalStructure (Rigaku, 2010)'
_computing_publication_material     'CrystalStructure (Rigaku, 2010)'
loop_
    _atom_site_type_symbol
    _atom_site_label
    _atom_site_fract_x
    _atom_site_fract_y
    _atom_site_fract_z
    _atom_site_U_iso_or_equiv
    _atom_site_adp_type
    _atom_site_calc_flag
    _atom_site_refinement_flags
    _atom_site_occupancy
    _atom_site_symmetry_multiplicity
    _atom_site_disorder_assembly
    _atom_site_disorder_group
    Cl Cl(1) 0.34139(17) 0.11812(7) 0.53247(3) 0.1065(4) Uani d . 1.0 4 . .
    O O(1) 0.2994(3) 0.37307(13) 0.74183(5) 0.0597(5) Uani d . 1.0 4 . .
    O O(2) 0.6450(3) 0.53421(16) 0.66245(6) 0.0763(6) Uani d . 1.0 4 . .
    C C(2) 0.1844(5) 0.4198(2) 0.70022(8) 0.0574(7) Uani d . 1.0 4 . .
    C C(3) 0.2806(5) 0.5488(2) 0.69627(8) 0.0561(7) Uani d . 1.0 4 . .
    C C(4) 0.4071(5) 0.5703(3) 0.74448(8) 0.0700(8) Uani d . 1.0 4 . .
    C C(5) 0.3328(5) 0.4685(3) 0.77457(8) 0.0602(7) Uani d . 1.0 4 . .
    C C(6) 0.5050(5) 0.4344(2) 0.81393(8) 0.0541(6) Uani d . 1.0 4 . .
    C C(7) 0.7050(5) 0.3738(3) 0.80578(10) 0.0682(8) Uani d . 1.0 4 . .
    C C(8) 0.8695(5) 0.3488(3) 0.84223(12) 0.0802(9) Uani d . 1.0 4 . .
    C C(9) 0.8361(6) 0.3839(3) 0.88696(11) 0.0805(9) Uani d . 1.0 4 . .
    C C(10) 0.6385(6) 0.4435(3) 0.89575(9) 0.0795(9) Uani d . 1.0 4 . .
    C C(11) 0.4730(5) 0.4682(3) 0.85944(9) 0.0668(7) Uani d . 1.0 4 . .
    C C(12) 0.2209(5) 0.3392(2) 0.65941(8) 0.0526(6) Uani d . 1.0 4 . .
    C C(13) 0.0550(5) 0.3341(3) 0.62177(9) 0.0628(7) Uani d . 1.0 4 . .
    C C(14) 0.0916(5) 0.2667(3) 0.58285(9) 0.0713(8) Uani d . 1.0 4 . .
    C C(15) 0.2948(6) 0.2045(3) 0.58140(9) 0.0680(8) Uani d . 1.0 4 . .
    C C(16) 0.4618(5) 0.2066(3) 0.61850(10) 0.0697(8) Uani d . 1.0 4 . .
    C C(17) 0.4230(5) 0.2737(2) 0.65745(9) 0.0632(7) Uani d . 1.0 4 . .
    C C(18) 0.4382(5) 0.5586(2) 0.65654(8) 0.0549(6) Uani d . 1.0 4 . .
    C C(19) 0.3382(5) 0.5935(2) 0.60977(8) 0.0523(6) Uani d . 1.0 4 . .
    C C(20) 0.1393(5) 0.6481(3) 0.59902(9) 0.0667(8) Uani d . 1.0 4 . .
    C C(21) 0.1054(6) 0.6755(3) 0.54765(9) 0.0881(10) Uani d . 1.0 4 . .
    C C(22) 0.3045(6) 0.6163(4) 0.52732(10) 0.0999(11) Uani d . 1.0 4 . .
    C C(23) 0.4688(5) 0.5744(3) 0.56742(9) 0.0829(9) Uani d . 1.0 4 . .
    H H(2) 0.0171 0.4240 0.7043 0.0689 Uiso calc R 1.0 4 . .
    H H(3) 0.1505 0.6041 0.6912 0.0673 Uiso calc R 1.0 4 . .
    H H(4A) 0.5746 0.5702 0.7426 0.0840 Uiso calc R 1.0 4 . .
    H H(4B) 0.3612 0.6451 0.7573 0.0840 Uiso calc R 1.0 4 . .
    H H(5) 0.1839 0.4877 0.7872 0.0723 Uiso calc R 1.0 4 . .
    H H(7) 0.7295 0.3495 0.7755 0.0818 Uiso calc R 1.0 4 . .
    H H(8) 1.0039 0.3077 0.8363 0.0963 Uiso calc R 1.0 4 . .
    H H(9) 0.9478 0.3673 0.9113 0.0966 Uiso calc R 1.0 4 . .
    H H(10) 0.6151 0.4674 0.9262 0.0954 Uiso calc R 1.0 4 . .
    H H(11) 0.3380 0.5083 0.8657 0.0802 Uiso calc R 1.0 4 . .
    H H(13) -0.0827 0.3765 0.6227 0.0753 Uiso calc R 1.0 4 . .
    H H(14) -0.0211 0.2635 0.5577 0.0855 Uiso calc R 1.0 4 . .
    H H(16) 0.5987 0.1636 0.6174 0.0836 Uiso calc R 1.0 4 . .
    H H(17) 0.5345 0.2749 0.6828 0.0758 Uiso calc R 1.0 4 . .
    H H(21A) -0.0419 0.6444 0.5342 0.1057 Uiso calc R 1.0 4 . .
    H H(21B) 0.1090 0.7598 0.5423 0.1057 Uiso calc R 1.0 4 . .
    H H(22A) 0.3833 0.6710 0.5078 0.1199 Uiso calc R 1.0 4 . .
    H H(22B) 0.2495 0.5501 0.5081 0.1199 Uiso calc R 1.0 4 . .
    H H(23A) 0.5063 0.4918 0.5638 0.0994 Uiso calc R 1.0 4 . .
    H H(23B) 0.6120 0.6198 0.5694 0.0994 Uiso calc R 1.0 4 . .
    H H(20) 0.033(5) 0.672(3) 0.6215(9) 0.086(9) Uiso d . 1.0 4 . .
loop_
    _atom_site_aniso_label
    _atom_site_aniso_U_11
    _atom_site_aniso_U_22
    _atom_site_aniso_U_33
    _atom_site_aniso_U_12
    _atom_site_aniso_U_13
    _atom_site_aniso_U_23
    Cl(1) 0.1507(9) 0.0956(7) 0.0744(5) 0.0158(6) 0.0156(5) -0.0156(4)
    O(1) 0.0594(12) 0.0608(11) 0.0580(10) -0.0031(9) -0.0002(8) 0.0051(8)
    O(2) 0.0438(12) 0.0850(14) 0.1001(14) 0.0143(10) 0.0048(10) 0.0100(11)
    C(2) 0.0435(15) 0.0749(17) 0.0541(14) 0.0051(13) 0.0051(12) 0.0053(12)
    C(3) 0.0554(16) 0.0592(15) 0.0541(14) 0.0195(13) 0.0067(12) 0.0033(11)
    C(4) 0.091(2) 0.0526(15) 0.0655(16) 0.0113(15) -0.0014(15) -0.0010(12)
    C(5) 0.0540(17) 0.0693(17) 0.0580(15) 0.0132(13) 0.0085(13) -0.0031(13)
    C(6) 0.0498(16) 0.0577(14) 0.0546(14) 0.0049(12) 0.0032(12) 0.0053(11)
    C(7) 0.0614(19) 0.0715(18) 0.0712(17) 0.0147(15) 0.0019(14) 0.0040(14)
    C(8) 0.063(2) 0.0660(18) 0.109(3) 0.0128(15) -0.0068(18) 0.0108(17)
    C(9) 0.080(3) 0.071(2) 0.086(3) -0.0072(17) -0.0249(18) 0.0174(16)
    C(10) 0.091(3) 0.083(2) 0.0624(17) -0.0093(19) -0.0075(17) -0.0003(15)
    C(11) 0.0663(19) 0.0701(17) 0.0639(17) 0.0031(14) 0.0038(14) -0.0034(13)
    C(12) 0.0423(15) 0.0572(14) 0.0580(15) -0.0024(12) 0.0021(12) 0.0057(11)
    C(13) 0.0521(17) 0.0688(17) 0.0670(16) 0.0033(14) 0.0018(14) 0.0059(13)
    C(14) 0.077(3) 0.0753(19) 0.0592(16) 0.0003(16) -0.0070(15) 0.0029(14)
    C(15) 0.081(3) 0.0638(17) 0.0604(16) -0.0040(16) 0.0129(16) 0.0014(13)
    C(16) 0.0560(18) 0.0653(17) 0.089(2) 0.0075(14) 0.0120(16) -0.0044(15)
    C(17) 0.0489(17) 0.0655(16) 0.0741(17) 0.0055(13) -0.0023(13) -0.0065(13)
    C(18) 0.0468(16) 0.0497(14) 0.0682(16) 0.0050(12) 0.0050(13) 0.0004(12)
    C(19) 0.0449(16) 0.0562(14) 0.0567(14) -0.0011(12) 0.0094(12) -0.0019(11)
    C(20) 0.0558(18) 0.090(2) 0.0554(16) 0.0107(16) 0.0102(14) 0.0036(14)
    C(21) 0.073(2) 0.132(3) 0.0592(17) 0.015(2) 0.0067(15) 0.0116(17)
    C(22) 0.093(3) 0.146(4) 0.0635(19) 0.006(3) 0.0223(19) -0.0039(18)
    C(23) 0.069(2) 0.107(3) 0.0762(19) 0.0100(18) 0.0269(17) -0.0053(17)
_geom_special_details
;
All e.s.d.'s (except the e.s.d. in the dihedral angle between two l.s. planes)
are estimated using the full covariance matrix. The cell e.s.d.'s are taken
into account individually in the estimation of e.s.d.'s in distances, angles
and torsion angles; correlations between e.s.d.'s in cell parameters are only
used when they are defined by crystal symmetry. An approximate (isotropic)
treatment of cell e.s.d.'s is used for estimating e.s.d.'s involving l.s.
planes.
;
loop_
    _geom_bond_atom_site_label_1
    _geom_bond_atom_site_label_2
    _geom_bond_site_symmetry_1
    _geom_bond_site_symmetry_2
    _geom_bond_distance
    _geom_bond_publ_flag
    Cl(1) C(15) . . 1.745(3) no
    O(1) C(2) . . 1.418(3) no
    O(1) C(5) . . 1.434(3) no
    O(2) C(18) . . 1.221(3) no
    C(2) C(3) . . 1.573(4) no
    C(2) C(12) . . 1.509(4) no
    C(3) C(4) . . 1.526(4) no
    C(3) C(18) . . 1.511(4) no
    C(4) C(5) . . 1.521(4) no
    C(5) C(6) . . 1.491(4) no
    C(6) C(7) . . 1.376(4) no
    C(6) C(11) . . 1.381(4) no
    C(7) C(8) . . 1.382(4) no
    C(8) C(9) . . 1.366(5) no
    C(9) C(10) . . 1.363(5) no
    C(10) C(11) . . 1.382(4) no
    C(12) C(13) . . 1.382(4) no
    C(12) C(17) . . 1.386(4) no
    C(13) C(14) . . 1.379(4) no
    C(14) C(15) . . 1.370(5) no
    C(15) C(16) . . 1.375(4) no
    C(16) C(17) . . 1.380(4) no
    C(18) C(19) . . 1.467(4) no
    C(19) C(20) . . 1.318(4) no
    C(19) C(23) . . 1.488(4) no
    C(20) C(21) . . 1.497(4) no
    C(21) C(22) . . 1.485(5) no
    C(22) C(23) . . 1.505(4) no
    C(2) H(2) . . 0.980 no
    C(3) H(3) . . 0.980 no
    C(4) H(4A) . . 0.970 no
    C(4) H(4B) . . 0.970 no
    C(5) H(5) . . 0.980 no
    C(7) H(7) . . 0.930 no
    C(8) H(8) . . 0.930 no
    C(9) H(9) . . 0.930 no
    C(10) H(10) . . 0.930 no
    C(11) H(11) . . 0.930 no
    C(13) H(13) . . 0.930 no
    C(14) H(14) . . 0.930 no
    C(16) H(16) . . 0.930 no
    C(17) H(17) . . 0.930 no
    C(20) H(20) . . 0.96(3) no
    C(21) H(21A) . . 0.970 no
    C(21) H(21B) . . 0.970 no
    C(22) H(22A) . . 0.970 no
    C(22) H(22B) . . 0.970 no
    C(23) H(23A) . . 0.970 no
    C(23) H(23B) . . 0.970 no
loop_
    _geom_contact_atom_site_label_1
    _geom_contact_atom_site_label_2
    _geom_contact_distance
    _geom_contact_site_symmetry_1
    _geom_contact_site_symmetry_2
    _geom_contact_publ_flag
    O(2) C(2) 3.460(3) . 1_655 no
    O(2) C(8) 3.575(4) . 2_656 no
    O(2) C(13) 3.537(4) . 1_655 no
    C(2) O(2) 3.460(3) . 1_455 no
    C(8) O(2) 3.575(4) . 2_646 no
    C(8) C(18) 3.475(4) . 2_646 no
    C(8) C(19) 3.572(4) . 2_646 no
    C(11) C(15) 3.582(4) . 2_556 no
    C(13) O(2) 3.537(4) . 1_455 no
    C(15) C(11) 3.582(4) . 2_546 no
    C(18) C(8) 3.475(4) . 2_656 no
    C(19) C(8) 3.572(4) . 2_656 no
    Cl(1) H(9) 3.4433 . 2_646 no
    Cl(1) H(9) 3.5629 . 4_454 no
    Cl(1) H(10) 3.4222 . 2_546 no
    Cl(1) H(10) 3.3528 . 4_454 no
    Cl(1) H(11) 3.3964 . 2_546 no
    Cl(1) H(21B) 3.5133 . 3_566 no
    Cl(1) H(22A) 3.1389 . 3_666 no
    O(1) H(4B) 2.7496 . 2_546 no
    O(1) H(7) 3.4997 . 1_455 no
    O(1) H(8) 3.3806 . 1_455 no
    O(2) H(2) 2.6806 . 1_655 no
    O(2) H(3) 3.0662 . 1_655 no
    O(2) H(8) 3.2230 . 2_656 no
    O(2) H(13) 2.6883 . 1_655 no
    O(2) H(20) 3.03(3) . 1_655 no
    C(2) H(4B) 3.3645 . 2_546 no
    C(3) H(8) 3.3504 . 2_656 no
    C(5) H(8) 3.2463 . 1_455 no
    C(6) H(8) 3.3292 . 1_455 no
    C(6) H(20) 3.52(3) . 2_546 no
    C(7) H(2) 3.5722 . 1_655 no
    C(7) H(5) 3.1280 . 1_655 no
    C(7) H(20) 3.44(3) . 2_546 no
    C(8) H(5) 2.9455 . 1_655 no
    C(8) H(11) 3.2748 . 1_655 no
    C(8) H(20) 3.29(3) . 2_546 no
    C(9) H(11) 3.3137 . 1_655 no
    C(9) H(16) 3.2006 . 2_656 no
    C(9) H(23B) 3.2533 . 2_646 no
    C(9) H(20) 3.20(3) . 2_546 no
    C(10) H(16) 2.9601 . 2_656 no
    C(10) H(21B) 3.1472 . 2_546 no
    C(10) H(20) 3.26(3) . 2_546 no
    C(11) H(8) 3.2826 . 1_455 no
    C(11) H(16) 3.3447 . 2_656 no
    C(11) H(20) 3.41(3) . 2_546 no
    C(12) H(4B) 3.3030 . 2_546 no
    C(13) H(16) 3.2583 . 1_455 no
    C(14) H(11) 3.2922 . 2_546 no
    C(14) H(16) 3.2907 . 1_455 no
    C(14) H(21A) 3.4806 . 3_566 no
    C(15) H(10) 3.5757 . 2_546 no
    C(15) H(11) 2.8298 . 2_546 no
    C(15) H(22A) 3.5571 . 3_666 no
    C(16) H(11) 2.8939 . 2_546 no
    C(16) H(13) 3.2505 . 1_655 no
    C(17) H(4B) 3.3692 . 2_546 no
    C(17) H(11) 3.4096 . 2_546 no
    C(17) H(13) 3.2991 . 1_655 no
    C(18) H(8) 2.8538 . 2_656 no
    C(19) H(8) 2.9837 . 2_656 no
    C(19) H(9) 3.4151 . 2_656 no
    C(20) H(8) 3.2142 . 2_656 no
    C(20) H(9) 3.4699 . 2_656 no
    C(20) H(23B) 3.1048 . 1_455 no
    C(21) H(9) 3.5022 . 2_656 no
    C(21) H(14) 3.0892 . 3_566 no
    C(21) H(22B) 3.5726 . 3_566 no
    C(21) H(23B) 3.0209 . 1_455 no
    C(22) H(9) 3.5828 . 2_656 no
    C(22) H(14) 3.1317 . 3_566 no
    C(22) H(22B) 3.4041 . 3_666 no
    C(22) H(23A) 3.1476 . 3_666 no
    C(23) H(9) 3.4077 . 2_656 no
    C(23) H(21A) 3.1440 . 1_655 no
    C(23) H(22B) 3.1328 . 3_666 no
    H(2) O(2) 2.6806 . 1_455 no
    H(2) C(7) 3.5722 . 1_455 no
    H(2) H(4A) 3.2970 . 1_455 no
    H(2) H(4B) 3.4065 . 2_546 no
    H(2) H(7) 2.8478 . 1_455 no
    H(2) H(17) 3.2711 . 1_455 no
    H(3) O(2) 3.0662 . 1_455 no
    H(3) H(8) 3.1877 . 2_656 no
    H(4A) H(2) 3.2970 . 1_655 no
    H(4A) H(7) 3.4183 . 2_656 no
    H(4A) H(8) 3.5198 . 2_656 no
    H(4B) O(1) 2.7496 . 2_556 no
    H(4B) C(2) 3.3645 . 2_556 no
    H(4B) C(12) 3.3030 . 2_556 no
    H(4B) C(17) 3.3692 . 2_556 no
    H(4B) H(2) 3.4065 . 2_556 no
    H(4B) H(7) 3.4863 . 2_656 no
    H(4B) H(8) 3.3875 . 2_656 no
    H(4B) H(17) 3.2998 . 2_556 no
    H(5) C(7) 3.1280 . 1_455 no
    H(5) C(8) 2.9455 . 1_455 no
    H(5) H(7) 3.0467 . 1_455 no
    H(5) H(8) 2.7276 . 1_455 no
    H(7) O(1) 3.4997 . 1_655 no
    H(7) H(2) 2.8478 . 1_655 no
    H(7) H(4A) 3.4183 . 2_646 no
    H(7) H(4B) 3.4863 . 2_646 no
    H(7) H(5) 3.0467 . 1_655 no
    H(8) O(1) 3.3806 . 1_655 no
    H(8) O(2) 3.2230 . 2_646 no
    H(8) C(3) 3.3504 . 2_646 no
    H(8) C(5) 3.2463 . 1_655 no
    H(8) C(6) 3.3292 . 1_655 no
    H(8) C(11) 3.2826 . 1_655 no
    H(8) C(18) 2.8538 . 2_646 no
    H(8) C(19) 2.9837 . 2_646 no
    H(8) C(20) 3.2142 . 2_646 no
    H(8) H(3) 3.1877 . 2_646 no
    H(8) H(4A) 3.5198 . 2_646 no
    H(8) H(4B) 3.3875 . 2_646 no
    H(8) H(5) 2.7276 . 1_655 no
    H(8) H(11) 3.0564 . 1_655 no
    H(8) H(23B) 3.5412 . 2_646 no
    H(8) H(20) 3.2315 . 2_646 no
    H(9) Cl(1) 3.4433 . 2_656 no
    H(9) Cl(1) 3.5629 . 4_555 no
    H(9) C(19) 3.4151 . 2_646 no
    H(9) C(20) 3.4699 . 2_646 no
    H(9) C(21) 3.5022 . 2_646 no
    H(9) C(22) 3.5828 . 2_646 no
    H(9) C(23) 3.4077 . 2_646 no
    H(9) H(11) 3.1235 . 1_655 no
    H(9) H(16) 3.4677 . 2_656 no
    H(9) H(21B) 3.0383 . 2_646 no
    H(9) H(22A) 3.3010 . 2_646 no
    H(9) H(23B) 2.8899 . 2_646 no
    H(10) Cl(1) 3.4222 . 2_556 no
    H(10) Cl(1) 3.3528 . 4_555 no
    H(10) C(15) 3.5757 . 2_556 no
    H(10) H(14) 3.4412 . 2_556 no
    H(10) H(16) 3.0881 . 2_656 no
    H(10) H(21B) 2.8666 . 2_546 no
    H(11) Cl(1) 3.3964 . 2_556 no
    H(11) C(8) 3.2748 . 1_455 no
    H(11) C(9) 3.3137 . 1_455 no
    H(11) C(14) 3.2922 . 2_556 no
    H(11) C(15) 2.8298 . 2_556 no
    H(11) C(16) 2.8939 . 2_556 no
    H(11) C(17) 3.4096 . 2_556 no
    H(11) H(8) 3.0564 . 1_455 no
    H(11) H(9) 3.1235 . 1_455 no
    H(11) H(16) 3.1385 . 2_556 no
    H(13) O(2) 2.6883 . 1_455 no
    H(13) C(16) 3.2505 . 1_455 no
    H(13) C(17) 3.2991 . 1_455 no
    H(13) H(16) 3.0320 . 1_455 no
    H(13) H(17) 3.1180 . 1_455 no
    H(13) H(23A) 3.0864 . 1_455 no
    H(13) H(23B) 3.5534 . 1_455 no
    H(14) C(21) 3.0892 . 3_566 no
    H(14) C(22) 3.1317 . 3_566 no
    H(14) H(10) 3.4412 . 2_546 no
    H(14) H(16) 3.0912 . 1_455 no
    H(14) H(21A) 2.8734 . 3_566 no
    H(14) H(21B) 2.8730 . 3_566 no
    H(14) H(22A) 2.7927 . 3_566 no
    H(14) H(22B) 3.0585 . 3_566 no
    H(16) C(9) 3.2006 . 2_646 no
    H(16) C(10) 2.9601 . 2_646 no
    H(16) C(11) 3.3447 . 2_646 no
    H(16) C(13) 3.2583 . 1_655 no
    H(16) C(14) 3.2907 . 1_655 no
    H(16) H(9) 3.4677 . 2_646 no
    H(16) H(10) 3.0881 . 2_646 no
    H(16) H(11) 3.1385 . 2_546 no
    H(16) H(13) 3.0320 . 1_655 no
    H(16) H(14) 3.0912 . 1_655 no
    H(17) H(2) 3.2711 . 1_655 no
    H(17) H(4B) 3.2998 . 2_546 no
    H(17) H(13) 3.1180 . 1_655 no
    H(21A) C(14) 3.4806 . 3_566 no
    H(21A) C(23) 3.1440 . 1_455 no
    H(21A) H(14) 2.8734 . 3_566 no
    H(21A) H(22A) 3.3502 . 1_455 no
    H(21A) H(22B) 2.7457 . 3_566 no
    H(21A) H(23A) 3.2912 . 1_455 no
    H(21A) H(23B) 2.3173 . 1_455 no
    H(21B) Cl(1) 3.5133 . 3_566 no
    H(21B) C(10) 3.1472 . 2_556 no
    H(21B) H(9) 3.0383 . 2_656 no
    H(21B) H(10) 2.8666 . 2_556 no
    H(21B) H(14) 2.8730 . 3_566 no
    H(21B) H(23B) 3.4145 . 1_455 no
    H(22A) Cl(1) 3.1389 . 3_666 no
    H(22A) C(15) 3.5571 . 3_666 no
    H(22A) H(9) 3.3010 . 2_656 no
    H(22A) H(14) 2.7927 . 3_566 no
    H(22A) H(21A) 3.3502 . 1_655 no
    H(22A) H(22B) 3.3354 . 3_666 no
    H(22A) H(23A) 2.8646 . 3_666 no
    H(22B) C(21) 3.5726 . 3_566 no
    H(22B) C(22) 3.4041 . 3_666 no
    H(22B) C(23) 3.1328 . 3_666 no
    H(22B) H(14) 3.0585 . 3_566 no
    H(22B) H(21A) 2.7457 . 3_566 no
    H(22B) H(22A) 3.3354 . 3_666 no
    H(22B) H(22B) 3.0914 . 3_566 no
    H(22B) H(22B) 3.1672 . 3_666 no
    H(22B) H(23A) 2.6197 . 3_666 no
    H(22B) H(23B) 3.0847 . 3_666 no
    H(23A) C(22) 3.1476 . 3_666 no
    H(23A) H(13) 3.0864 . 1_655 no
    H(23A) H(21A) 3.2912 . 1_655 no
    H(23A) H(22A) 2.8646 . 3_666 no
    H(23A) H(22B) 2.6197 . 3_666 no
    H(23B) C(9) 3.2533 . 2_656 no
    H(23B) C(20) 3.1048 . 1_655 no
    H(23B) C(21) 3.0209 . 1_655 no
    H(23B) H(8) 3.5412 . 2_656 no
    H(23B) H(9) 2.8899 . 2_656 no
    H(23B) H(13) 3.5534 . 1_655 no
    H(23B) H(21A) 2.3173 . 1_655 no
    H(23B) H(21B) 3.4145 . 1_655 no
    H(23B) H(22B) 3.0847 . 3_666 no
    H(23B) H(20) 2.8072 . 1_655 no
    H(20) O(2) 3.03(3) . 1_455 no
    H(20) C(6) 3.52(3) . 2_556 no
    H(20) C(7) 3.44(3) . 2_556 no
    H(20) C(8) 3.29(3) . 2_556 no
    H(20) C(9) 3.20(3) . 2_556 no
    H(20) C(10) 3.26(3) . 2_556 no
    H(20) C(11) 3.41(3) . 2_556 no
    H(20) H(8) 3.2315 . 2_656 no
    H(20) H(23B) 2.8072 . 1_455 no
loop_
    _geom_angle_atom_site_label_1
    _geom_angle_atom_site_label_2
    _geom_angle_atom_site_label_3
    _geom_angle_site_symmetry_1
    _geom_angle_site_symmetry_2
    _geom_angle_site_symmetry_3
    _geom_angle
    _geom_angle_publ_flag
    C(2) O(1) C(5) . . . 107.08(17) no
    O(1) C(2) C(3) . . . 105.33(18) no
    O(1) C(2) C(12) . . . 109.62(19) no
    C(3) C(2) C(12) . . . 116.0(2) no
    C(2) C(3) C(4) . . . 103.30(19) no
    C(2) C(3) C(18) . . . 110.98(19) no
    C(4) C(3) C(18) . . . 113.2(2) no
    C(3) C(4) C(5) . . . 104.6(2) no
    O(1) C(5) C(4) . . . 103.60(18) no
    O(1) C(5) C(6) . . . 110.1(2) no
    C(4) C(5) C(6) . . . 115.0(2) no
    C(5) C(6) C(7) . . . 121.2(3) no
    C(5) C(6) C(11) . . . 120.5(3) no
    C(7) C(6) C(11) . . . 118.2(3) no
    C(6) C(7) C(8) . . . 120.6(3) no
    C(7) C(8) C(9) . . . 120.4(3) no
    C(8) C(9) C(10) . . . 119.8(3) no
    C(9) C(10) C(11) . . . 120.0(3) no
    C(6) C(11) C(10) . . . 121.0(3) no
    C(2) C(12) C(13) . . . 119.8(3) no
    C(2) C(12) C(17) . . . 121.6(2) no
    C(13) C(12) C(17) . . . 118.5(3) no
    C(12) C(13) C(14) . . . 120.7(3) no
    C(13) C(14) C(15) . . . 119.6(3) no
    Cl(1) C(15) C(14) . . . 119.9(2) no
    Cl(1) C(15) C(16) . . . 119.0(3) no
    C(14) C(15) C(16) . . . 121.1(3) no
    C(15) C(16) C(17) . . . 118.9(3) no
    C(12) C(17) C(16) . . . 121.2(3) no
    O(2) C(18) C(3) . . . 121.0(2) no
    O(2) C(18) C(19) . . . 119.8(3) no
    C(3) C(18) C(19) . . . 119.2(3) no
    C(18) C(19) C(20) . . . 127.7(3) no
    C(18) C(19) C(23) . . . 120.9(3) no
    C(20) C(19) C(23) . . . 111.3(3) no
    C(19) C(20) C(21) . . . 111.8(3) no
    C(20) C(21) C(22) . . . 104.1(3) no
    C(21) C(22) C(23) . . . 107.7(3) no
    C(19) C(23) C(22) . . . 104.2(3) no
    O(1) C(2) H(2) . . . 108.562 no
    C(3) C(2) H(2) . . . 108.556 no
    C(12) C(2) H(2) . . . 108.535 no
    C(2) C(3) H(3) . . . 109.737 no
    C(4) C(3) H(3) . . . 109.735 no
    C(18) C(3) H(3) . . . 109.756 no
    C(3) C(4) H(4A) . . . 110.822 no
    C(3) C(4) H(4B) . . . 110.830 no
    C(5) C(4) H(4A) . . . 110.820 no
    C(5) C(4) H(4B) . . . 110.820 no
    H(4A) C(4) H(4B) . . . 108.881 no
    O(1) C(5) H(5) . . . 109.307 no
    C(4) C(5) H(5) . . . 109.305 no
    C(6) C(5) H(5) . . . 109.316 no
    C(6) C(7) H(7) . . . 119.692 no
    C(8) C(7) H(7) . . . 119.701 no
    C(7) C(8) H(8) . . . 119.783 no
    C(9) C(8) H(8) . . . 119.795 no
    C(8) C(9) H(9) . . . 120.091 no
    C(10) C(9) H(9) . . . 120.106 no
    C(9) C(10) H(10) . . . 120.016 no
    C(11) C(10) H(10) . . . 120.013 no
    C(6) C(11) H(11) . . . 119.505 no
    C(10) C(11) H(11) . . . 119.501 no
    C(12) C(13) H(13) . . . 119.632 no
    C(14) C(13) H(13) . . . 119.645 no
    C(13) C(14) H(14) . . . 120.183 no
    C(15) C(14) H(14) . . . 120.201 no
    C(15) C(16) H(16) . . . 120.539 no
    C(17) C(16) H(16) . . . 120.562 no
    C(12) C(17) H(17) . . . 119.414 no
    C(16) C(17) H(17) . . . 119.421 no
    C(19) C(20) H(20) . . . 124.5(15) no
    C(21) C(20) H(20) . . . 123.6(15) no
    C(20) C(21) H(21A) . . . 110.941 no
    C(20) C(21) H(21B) . . . 110.944 no
    C(22) C(21) H(21A) . . . 110.955 no
    C(22) C(21) H(21B) . . . 110.945 no
    H(21A) C(21) H(21B) . . . 108.957 no
    C(21) C(22) H(22A) . . . 110.164 no
    C(21) C(22) H(22B) . . . 110.161 no
    C(23) C(22) H(22A) . . . 110.158 no
    C(23) C(22) H(22B) . . . 110.167 no
    H(22A) C(22) H(22B) . . . 108.463 no
    C(19) C(23) H(23A) . . . 110.912 no
    C(19) C(23) H(23B) . . . 110.920 no
    C(22) C(23) H(23A) . . . 110.929 no
    C(22) C(23) H(23B) . . . 110.927 no
    H(23A) C(23) H(23B) . . . 108.947 no
loop_
    _geom_torsion_atom_site_label_1
    _geom_torsion_atom_site_label_2
    _geom_torsion_atom_site_label_3
    _geom_torsion_atom_site_label_4
    _geom_torsion_site_symmetry_1
    _geom_torsion_site_symmetry_2
    _geom_torsion_site_symmetry_3
    _geom_torsion_site_symmetry_4
    _geom_torsion
    _geom_torsion_publ_flag
    C(2) O(1) C(5) C(4) . . . . -41.7(2) no
    C(2) O(1) C(5) C(6) . . . . -165.24(17) no
    C(5) O(1) C(2) C(3) . . . . 34.0(2) no
    C(5) O(1) C(2) C(12) . . . . 159.47(17) no
    O(1) C(2) C(3) C(4) . . . . -12.5(3) no
    O(1) C(2) C(3) C(18) . . . . 109.02(18) no
    O(1) C(2) C(12) C(13) . . . . 151.51(18) no
    O(1) C(2) C(12) C(17) . . . . -31.7(3) no
    C(3) C(2) C(12) C(13) . . . . -89.4(3) no
    C(3) C(2) C(12) C(17) . . . . 87.4(3) no
    C(12) C(2) C(3) C(4) . . . . -133.95(19) no
    C(12) C(2) C(3) C(18) . . . . -12.4(3) no
    C(2) C(3) C(4) C(5) . . . . -11.7(3) no
    C(2) C(3) C(18) O(2) . . . . -85.7(3) no
    C(2) C(3) C(18) C(19) . . . . 91.9(3) no
    C(4) C(3) C(18) O(2) . . . . 29.9(3) no
    C(4) C(3) C(18) C(19) . . . . -152.55(18) no
    C(18) C(3) C(4) C(5) . . . . -131.75(19) no
    C(3) C(4) C(5) O(1) . . . . 31.9(3) no
    C(3) C(4) C(5) C(6) . . . . 152.05(19) no
    O(1) C(5) C(6) C(7) . . . . 42.3(3) no
    O(1) C(5) C(6) C(11) . . . . -140.95(19) no
    C(4) C(5) C(6) C(7) . . . . -74.2(3) no
    C(4) C(5) C(6) C(11) . . . . 102.5(3) no
    C(5) C(6) C(7) C(8) . . . . 176.2(2) no
    C(5) C(6) C(11) C(10) . . . . -175.9(2) no
    C(7) C(6) C(11) C(10) . . . . 0.9(4) no
    C(11) C(6) C(7) C(8) . . . . -0.6(4) no
    C(6) C(7) C(8) C(9) . . . .  0.0(4) no
    C(7) C(8) C(9) C(10) . . . . 0.4(5) no
    C(8) C(9) C(10) C(11) . . . . -0.1(5) no
    C(9) C(10) C(11) C(6) . . . . -0.6(5) no
    C(2) C(12) C(13) C(14) . . . . 175.9(2) no
    C(2) C(12) C(17) C(16) . . . . -175.4(2) no
    C(13) C(12) C(17) C(16) . . . . 1.4(4) no
    C(17) C(12) C(13) C(14) . . . . -1.0(4) no
    C(12) C(13) C(14) C(15) . . . . -0.2(4) no
    C(13) C(14) C(15) Cl(1) . . . . 179.5(2) no
    C(13) C(14) C(15) C(16) . . . . 1.1(4) no
    Cl(1) C(15) C(16) C(17) . . . . -179.07(17) no
    C(14) C(15) C(16) C(17) . . . . -0.6(4) no
    C(15) C(16) C(17) C(12) . . . . -0.6(4) no
    O(2) C(18) C(19) C(20) . . . . -162.7(2) no
    O(2) C(18) C(19) C(23) . . . . 13.7(4) no
    C(3) C(18) C(19) C(20) . . . . 19.7(4) no
    C(3) C(18) C(19) C(23) . . . . -163.86(18) no
    C(18) C(19) C(20) C(21) . . . . 176.2(2) no
    C(18) C(19) C(23) C(22) . . . . 177.59(19) no
    C(20) C(19) C(23) C(22) . . . . -5.5(3) no
    C(23) C(19) C(20) C(21) . . . . -0.5(3) no
    C(19) C(20) C(21) C(22) . . . . 6.3(4) no
    C(20) C(21) C(22) C(23) . . . . -9.4(4) no
    C(21) C(22) C(23) C(19) . . . . 9.2(4) no
