# Supplementary material for: [2-(4-Chloro­phen­yl)-5-phenyl­oxolan-3-yl](cyclo­penten­yl)methanone
Source: Acta Crystallogr Sect E Struct Rep Online. 2011 Dec 7;68(Pt 1):o45. doi: 10.1107/S1600536811051993 (PMC3254405; doi:10.1107/S1600536811051993)
Supplement: Supplementary file 2 [file e-68-00o45-Isup2.hkl]

# 
# h,k,l, Fc-squared, Fo-squared, sigma(Fo-squared) and status flag 
# 
data_I
_shelx_title ' cho6' 
_shelx_refln_list_code          4 
_shelx_F_calc_maximum      160.73 
_exptl_crystal_F_000       744.00 
_reflns_d_resolution_high  0.8305 
 
loop_ 
 _symmetry_equiv_pos_as_xyz 
 'x, y, z' 
 '-x+1/2, y+1/2, -z+1/2' 
 '-x, -y, -z' 
 'x-1/2, -y-1/2, z-1/2' 
 
_cell_length_a     5.7575 
_cell_length_b    11.3547 
_cell_length_c    28.5542 
_cell_angle_alpha  90.000 
_cell_angle_beta   94.442 
_cell_angle_gamma  90.000 
 
_shelx_F_squared_multiplier     1.000 
 
loop_ 
 _refln_index_h 
 _refln_index_k 
 _refln_index_l 
 _refln_F_squared_calc 
 _refln_F_squared_meas 
 _refln_F_squared_sigma 
 _refln_observed_status 
   2   0   0      627.42      603.44     13.96 o 
   4   0   0      236.83      254.54     16.49 o 
   6   0   0       75.90       75.26     18.33 o 
   1   1   0     5426.83     4985.70    107.14 o 
   2   1   0     1630.61     1530.35     26.21 o 
   3   1   0        4.51        2.12      1.43 o 
   4   1   0       17.14       21.45      4.49 o 
   5   1   0       81.78       82.88     16.80 o 
   6   1   0       34.76       35.28      7.97 o 
   0   2   0     3620.67     3163.73    142.95 o 
   1   2   0    12133.95    11544.10    446.44 o 
   2   2   0      210.99      218.57      3.62 o 
   3   2   0      601.20      575.13     13.21 o 
   4   2   0        0.60        3.47      3.71 o 
   5   2   0       79.45      102.74     11.69 o 
   6   2   0       92.17       88.36     12.82 o 
   1   3   0    15942.17    15318.27    715.02 o 
   2   3   0       47.84       52.27      1.89 o 
   3   3   0      346.34      381.94      9.09 o 
   4   3   0       75.83       83.16      8.56 o 
   5   3   0        8.19        5.45      5.22 o 
   6   3   0       76.67       73.48     24.91 o 
   0   4   0     8099.95     7404.00    300.31 o 
   1   4   0      116.23      133.58      5.53 o 
   2   4   0     2250.40     2297.16     47.04 o 
   3   4   0       26.36       36.88      4.14 o 
   4   4   0       13.69       10.43      3.87 o 
   5   4   0      176.50      196.10     14.11 o 
   6   4   0       23.96       21.06     10.56 o 
   1   5   0      186.95      195.36      6.81 o 
   2   5   0     1109.08     1089.53     32.25 o 
   3   5   0       94.66      108.94      6.45 o 
   4   5   0        0.03        5.59      3.98 o 
   5   5   0       43.06       52.44     11.68 o 
   6   5   0        7.88        2.31      5.25 o 
   0   6   0      385.12      450.50     12.59 o 
   1   6   0      575.17      590.49     14.28 o 
   2   6   0       34.99       41.73      5.07 o 
   3   6   0      102.92      105.66      6.76 o 
   4   6   0        7.03        8.85      4.28 o 
   5   6   0      161.08      162.21     19.80 o 
   6   6   0        7.20        7.98     15.87 o 
   1   7   0      823.21      828.23     27.17 o 
   2   7   0        2.34       -1.93      2.68 o 
   3   7   0        0.90       -1.22      3.76 o 
   4   7   0        8.98       10.10      4.61 o 
   5   7   0       24.54       18.34      8.21 o 
   0   8   0        1.34        4.08      8.39 o 
   1   8   0      176.69      194.98     12.26 o 
   2   8   0      263.34      239.53     10.91 o 
   3   8   0       17.45        4.90      5.11 o 
   4   8   0       46.72       32.36      8.10 o 
   5   8   0        0.00        4.00      8.11 o 
   1   9   0      130.25      157.53     14.33 o 
   2   9   0      308.47      306.68     18.57 o 
   3   9   0        0.12        3.99      5.68 o 
   4   9   0       12.52       19.25      4.75 o 
   5   9   0        1.12       -2.13     15.49 o 
   0  10   0      124.80      151.48     19.34 o 
   1  10   0        0.32        1.82      5.69 o 
   2  10   0        8.02        5.07      5.05 o 
   3  10   0       66.65       71.48      9.73 o 
   4  10   0        1.52        2.21      2.96 o 
   1  11   0       14.05       17.57      4.83 o 
   2  11   0      212.54      239.99     17.47 o 
   3  11   0        5.14       -0.44      4.12 o 
   4  11   0        0.07       12.75     16.77 o 
   0  12   0       64.47       88.82     34.39 o 
   1  12   0        0.15        8.39      3.49 o 
   2  12   0       16.14        8.52      5.69 o 
   3  12   0       13.87        9.35      6.92 o 
   1  13   0        0.68       -2.39      2.39 o 
   2  13   0        0.10        3.62      8.24 o 
  -5   0   1       74.10       77.55     13.65 o 
  -3   0   1     1285.64     1353.86     37.94 o 
  -1   0   1     6990.50     6578.44    253.06 o 
   1   0   1    23220.15    20073.78   1411.71 o 
   3   0   1      430.43      433.14     10.32 o 
   5   0   1      389.44      408.62     24.91 o 
  -6   1   1       23.31       28.49      6.67 o 
  -5   1   1       52.01       68.56     15.33 o 
  -4   1   1       28.58       53.42      9.61 o 
  -3   1   1       51.67       56.50      2.37 o 
  -2   1   1        5.34        4.53      1.68 o 
  -1   1   1     3512.99     3352.32     59.42 o 
   0   1   1      185.61      168.65      1.89 o 
   1   1   1     2992.92     2795.00     43.88 o 
   2   1   1      204.37      180.23      3.82 o 
   3   1   1        2.80        0.61      1.25 o 
   4   1   1       29.13       25.40      5.87 o 
   5   1   1        0.33        7.43      9.98 o 
   6   1   1        1.92        0.61     10.28 o 
  -6   2   1       24.09       35.63      9.91 o 
  -5   2   1       15.97        8.87      6.73 o 
  -4   2   1      433.31      479.39     18.00 o 
  -3   2   1        7.77        8.90      2.10 o 
  -2   2   1     5589.42     5493.96    150.10 o 
  -1   2   1       45.61       56.57      5.47 o 
   0   2   1     2656.90     2456.36     47.30 o 
   1   2   1      307.59      265.90      6.63 o 
   2   2   1      581.95      560.52      6.54 o 
   3   2   1      454.29      493.26     11.43 o 
   4   2   1       18.69       17.50      4.50 o 
   5   2   1       16.26       23.84      8.79 o 
   6   2   1       89.72       94.04     10.42 o 
  -6   3   1       27.76       37.98     12.81 o 
  -5   3   1       36.73       43.07      7.08 o 
  -4   3   1       39.27       47.41      6.02 o 
  -3   3   1        0.20        1.82      1.66 o 
  -2   3   1      471.61      491.77      9.52 o 
  -1   3   1      525.89      571.50     23.31 o 
   0   3   1        6.66        2.33      1.90 o 
   1   3   1     1902.30     1839.01     40.11 o 
   2   3   1      118.70      111.26      2.65 o 
   3   3   1      284.74      382.06      9.15 o 
   4   3   1       10.17       10.07      4.94 o 
   5   3   1      207.01      249.41     14.98 o 
   6   3   1       82.46      101.69     15.38 o 
  -6   4   1       41.47       25.11     13.16 o 
  -5   4   1       36.27       59.24      9.19 o 
  -4   4   1       31.58       46.10      7.31 o 
  -3   4   1      115.22      122.24     10.88 o 
  -2   4   1        2.29        3.15      1.58 o 
  -1   4   1      234.59      239.93      7.05 o 
   0   4   1      713.06      763.50     16.50 o 
   1   4   1     1073.20     1149.03     28.09 o 
   2   4   1       78.08       89.06      2.97 o 
   3   4   1      571.29      550.36     18.85 o 
   4   4   1       49.42       68.74     12.46 o 
   5   4   1        6.63        0.90      5.71 o 
   6   4   1       49.09       31.34     10.11 o 
  -6   5   1        3.35       -7.47     10.90 o 
  -5   5   1       39.91       30.08     12.16 o 
  -4   5   1       41.40       38.17      5.26 o 
  -3   5   1      467.28      511.89     20.20 o 
  -2   5   1       75.08      106.08      5.64 o 
  -1   5   1      106.50      104.01      4.34 o 
   0   5   1      201.31      173.42      5.08 o 
   1   5   1       60.16       68.21      5.37 o 
   2   5   1      303.09      314.84      8.85 o 
   3   5   1      192.32      200.20     10.73 o 
   4   5   1       84.45       95.49     13.10 o 
   5   5   1       27.51       38.68      9.44 o 
   6   5   1       13.78       10.42      7.78 o 
  -6   6   1        6.41        0.83      6.08 o 
  -5   6   1       29.00       43.78     12.86 o 
  -4   6   1      115.73      120.73      9.92 o 
  -3   6   1      144.98      165.89      8.29 o 
  -2   6   1     1494.22     1532.91     47.80 o 
  -1   6   1       31.23       28.29      2.51 o 
   0   6   1      670.62      727.98     12.00 o 
   1   6   1      571.79      585.46     14.05 o 
   2   6   1       13.68       13.23      2.24 o 
   3   6   1       37.15       46.63      4.97 o 
   4   6   1       37.88       47.37      5.89 o 
   5   6   1        0.48        2.44      6.05 o 
   6   6   1       38.77       12.47     17.70 o 
  -5   7   1        0.26       -9.32      9.32 o 
  -4   7   1      121.17      118.79     13.08 o 
  -3   7   1        3.68        2.83      5.15 o 
  -2   7   1        0.47        1.31      2.73 o 
  -1   7   1       94.51       81.85      5.33 o 
   0   7   1       83.30       94.12      5.35 o 
   1   7   1       92.91       77.31      5.23 o 
   2   7   1       16.74       22.43      3.45 o 
   3   7   1       63.51       56.82      5.90 o 
   4   7   1        1.71        9.24      4.65 o 
   5   7   1        0.66        6.83      6.26 o 
  -5   8   1       14.97       -1.42      7.57 o 
  -4   8   1       11.43       13.15      4.95 o 
  -3   8   1       25.97       28.56      5.73 o 
  -2   8   1      129.04      150.80      7.59 o 
  -1   8   1      124.28      149.41     12.05 o 
   0   8   1       93.73       98.20     16.87 o 
   1   8   1        0.48        0.80      4.72 o 
   2   8   1       97.30      110.47     10.40 o 
   3   8   1      105.27      117.97      8.20 o 
   4   8   1       62.39       78.08      7.77 o 
   5   8   1       15.15        9.85      5.72 o 
  -5   9   1        0.33        9.88      6.84 o 
  -4   9   1        0.09        2.29      4.83 o 
  -3   9   1        1.05       -2.57      4.98 o 
  -2   9   1       21.96       25.34      5.09 o 
  -1   9   1       94.54       87.22      7.64 o 
   0   9   1      239.34      255.34     17.76 o 
   1   9   1        0.06        6.48      4.36 o 
   2   9   1       30.38       31.15      6.94 o 
   3   9   1       87.64      111.79     14.34 o 
   4   9   1       17.98       12.77      4.45 o 
   5   9   1       30.63       18.80      9.74 o 
  -4  10   1        1.10        3.47      4.16 o 
  -3  10   1       23.21       21.26      5.19 o 
  -2  10   1        8.44       26.98     12.93 o 
  -1  10   1       73.82       86.49     18.02 o 
   0  10   1       77.99      105.19     14.18 o 
   1  10   1       33.82       35.66      5.32 o 
   2  10   1        8.97       10.89      9.88 o 
   3  10   1        2.86       -8.23      9.03 o 
   4  10   1       13.25        6.81     12.10 o 
  -4  11   1        0.04       13.13      4.92 o 
  -3  11   1        5.33        5.75      4.14 o 
  -2  11   1        5.90        6.59      7.28 o 
  -1  11   1      167.17      176.57     10.35 o 
   0  11   1        9.20       17.05      6.77 o 
   1  11   1        8.32        5.49      6.00 o 
   2  11   1        5.55       -1.01      5.94 o 
   3  11   1       16.44        9.01      4.81 o 
   4  11   1        0.43       -1.51      7.17 o 
  -3  12   1        0.30       -5.36      8.91 o 
  -2  12   1        1.02        3.17      5.06 o 
  -1  12   1       20.56       24.78      5.65 o 
   0  12   1        3.65       10.42      8.73 o 
   1  12   1       15.11       14.47      3.69 o 
   2  12   1        3.03        6.92      6.76 o 
   3  12   1        9.77        4.92      6.15 o 
  -2  13   1        0.85       -2.56      6.31 o 
  -1  13   1        9.21        4.21      2.74 o 
   0  13   1       47.90       57.16      7.43 o 
   1  13   1        0.01       -2.10      3.33 o 
   2  13   1        0.18        2.83      5.53 o 
  -4   0   2      239.00      246.87     14.11 o 
  -2   0   2     1542.37     1530.95     40.13 o 
   0   0   2     1280.46     1136.90     22.74 o 
   2   0   2        0.65        1.44      2.04 o 
   4   0   2       44.33       59.46      9.45 o 
   6   0   2       26.09       56.67     19.29 o 
  -6   1   2       54.89       61.45     12.05 o 
  -5   1   2       41.94       46.48     11.54 o 
  -4   1   2       68.54       68.99      9.67 o 
  -3   1   2      428.58      382.09      7.70 o 
  -2   1   2     1082.62     1001.18     16.44 o 
  -1   1   2    18061.22    16928.87    732.21 o 
   0   1   2       21.99       29.20      1.17 o 
   1   1   2       28.09       18.80      1.04 o 
   2   1   2       63.12       55.87      1.82 o 
   3   1   2      809.08      794.72     15.00 o 
   4   1   2      270.73      279.01     12.14 o 
   5   1   2        0.22       -0.11      5.47 o 
   6   1   2       69.55       80.48     14.20 o 
  -6   2   2        6.23        1.35      6.66 o 
  -5   2   2       48.67       82.65     13.43 o 
  -4   2   2        0.87        1.74      3.00 o 
  -3   2   2      122.89      122.45      3.83 o 
  -2   2   2        6.00        3.05      1.58 o 
  -1   2   2    25834.21    24897.86   1610.17 o 
   0   2   2     6759.12     6254.35    156.78 o 
   1   2   2      510.94      511.52      9.12 o 
   2   2   2      128.46      144.73      2.58 o 
   3   2   2        8.30        8.14      2.25 o 
   4   2   2       57.72       52.97      4.86 o 
   5   2   2      425.34      506.06     31.40 o 
   6   2   2        6.14        9.25      9.82 o 
  -6   3   2        2.02        6.07      7.89 o 
  -5   3   2       39.94       38.88      7.07 o 
  -4   3   2       32.38       34.40      5.02 o 
  -3   3   2       15.56       25.68      4.09 o 
  -2   3   2        9.66       14.05      2.39 o 
  -1   3   2     4866.09     4497.08    170.71 o 
   0   3   2    24031.08    21991.79   1036.70 o 
   1   3   2     1217.50     1206.52     21.20 o 
   2   3   2     1575.92     1617.70     29.88 o 
   3   3   2      475.51      415.97     21.17 o 
   4   3   2        0.53       -3.25      4.22 o 
   5   3   2       37.24       28.70      9.25 o 
   6   3   2       10.98       14.09      6.99 o 
  -6   4   2        7.16        6.21     10.65 o 
  -5   4   2       43.45       51.05     11.10 o 
  -4   4   2       13.11       23.42      5.48 o 
  -3   4   2      261.93      257.81     11.66 o 
  -2   4   2       42.79       55.55      2.51 o 
  -1   4   2     3416.71     3329.56     85.30 o 
   0   4   2      604.97      565.16     10.32 o 
   1   4   2     2199.75     2257.68     39.65 o 
   2   4   2        8.09        7.08      1.36 o 
   3   4   2      102.83      104.26      6.65 o 
   4   4   2      233.29      229.00     14.08 o 
   5   4   2       62.68       68.09     10.17 o 
   6   4   2        0.00       -6.51      6.51 o 
  -6   5   2        3.87        3.42      8.50 o 
  -5   5   2        3.91        5.81      8.22 o 
  -4   5   2       98.95      101.57     10.86 o 
  -3   5   2       36.50       77.32     17.73 o 
  -2   5   2      354.21      350.29     11.43 o 
  -1   5   2      809.33      784.45     15.73 o 
   0   5   2     1036.59     1158.14     22.30 o 
   1   5   2      506.05      612.93     16.63 o 
   2   5   2       66.00       66.93      3.38 o 
   3   5   2        1.66        0.50      2.97 o 
   4   5   2       94.66      102.08      9.90 o 
   5   5   2       43.89       63.07      9.22 o 
   6   5   2       14.84        7.60      5.53 o 
  -6   6   2        0.35       -0.01      8.46 o 
  -5   6   2        0.02       -5.20      9.15 o 
  -4   6   2        6.53        4.96      4.18 o 
  -3   6   2        2.61        2.06      3.41 o 
  -2   6   2     1449.00     1418.90     40.39 o 
  -1   6   2      227.31      227.06      6.84 o 
   0   6   2        4.39        4.40      1.53 o 
   1   6   2     2622.70     2809.27     61.38 o 
   2   6   2      284.48      283.47     13.39 o 
   3   6   2       24.55       28.89      4.41 o 
   4   6   2        4.39        4.04      4.22 o 
   5   6   2       13.22       11.68      6.89 o 
   6   6   2        2.35       15.81     12.51 o 
  -5   7   2        3.51       19.52     10.32 o 
  -4   7   2       89.54       98.04      8.08 o 
  -3   7   2      300.43      318.33     13.05 o 
  -2   7   2      208.13      180.01      9.75 o 
  -1   7   2        0.11        2.87      2.15 o 
   0   7   2      362.01      347.28     13.25 o 
   1   7   2       21.35       21.19      2.36 o 
   2   7   2        0.87        2.87      3.35 o 
   3   7   2        3.74        3.62      3.66 o 
   4   7   2        3.49       -3.09      4.69 o 
   5   7   2        7.47       17.64     10.70 o 
  -5   8   2        5.68        5.78      8.58 o 
  -4   8   2        8.47        9.15      7.44 o 
  -3   8   2       64.35       75.53      9.02 o 
  -2   8   2      117.46      114.62      6.74 o 
  -1   8   2        5.14        9.73      4.66 o 
   0   8   2      234.29      233.45     25.81 o 
   1   8   2       12.09       17.73      4.40 o 
   2   8   2        4.02        5.19      6.39 o 
   3   8   2        0.01       -2.55      4.17 o 
   4   8   2       32.27       43.75      5.99 o 
   5   8   2        0.60        5.32      7.81 o 
  -5   9   2       10.72        2.25      6.48 o 
  -4   9   2       11.92       19.28      7.13 o 
  -3   9   2       54.95       59.95      6.90 o 
  -2   9   2       18.71       19.79      3.79 o 
  -1   9   2       52.78       65.18      9.09 o 
   0   9   2       96.80      110.51     16.82 o 
   1   9   2       96.97      104.81      9.19 o 
   2   9   2       95.10      100.19     12.54 o 
   3   9   2       14.50       16.34     10.34 o 
   4   9   2        1.08       10.43      9.23 o 
   5   9   2       16.78        6.21      8.27 o 
  -4  10   2       12.13        5.13      7.20 o 
  -3  10   2        2.76        6.31      4.63 o 
  -2  10   2      132.06      121.93     10.76 o 
  -1  10   2       34.59       41.75      6.43 o 
   0  10   2      174.92      206.98     15.51 o 
   1  10   2      143.66      130.85     14.30 o 
   2  10   2        1.97        8.17      7.62 o 
   3  10   2       21.73       22.96      5.45 o 
   4  10   2        0.80        1.04      6.33 o 
  -4  11   2        0.09       -3.98      4.56 o 
  -3  11   2        6.17        2.66      3.61 o 
  -2  11   2        3.07        1.41      4.85 o 
  -1  11   2       56.01       60.35      6.71 o 
   0  11   2        8.63        8.96      7.13 o 
   1  11   2       16.78       17.04      4.32 o 
   2  11   2       33.44       22.52      5.69 o 
   3  11   2       51.96       42.76      6.94 o 
   4  11   2        0.18       -6.76      7.61 o 
  -3  12   2        0.07        0.83      6.21 o 
  -2  12   2        1.77        3.76      4.86 o 
  -1  12   2       15.81       23.45      5.22 o 
   0  12   2        0.06        1.38      4.92 o 
   1  12   2       22.63       19.95      3.91 o 
   2  12   2       23.56       25.33      5.83 o 
   3  12   2       15.28        6.36      3.21 o 
  -2  13   2        2.80       10.30      6.99 o 
  -1  13   2       15.74        2.60      3.20 o 
   0  13   2        3.00        1.93      3.16 o 
   1  13   2       24.28       14.51      3.70 o 
   2  13   2        8.89        2.84      4.00 o 
  -5   0   3      111.00      121.40     10.42 o 
  -3   0   3      851.42      843.87     25.66 o 
  -1   0   3      231.84      233.45      5.69 o 
   1   0   3      747.52      670.62     14.66 o 
   3   0   3      531.98      506.19     15.41 o 
   5   0   3      737.00      775.04     63.28 o 
  -5   1   3       88.34       88.99      9.42 o 
  -4   1   3       45.49       32.22      3.61 o 
  -3   1   3       84.49       66.04      2.87 o 
  -2   1   3     4939.32     4907.60    131.92 o 
  -1   1   3     1812.66     1730.51     22.46 o 
   0   1   3     1128.15     1133.71     13.84 o 
   1   1   3     2896.06     2594.06     53.49 o 
   2   1   3       14.34       13.92      1.23 o 
   3   1   3        6.15        2.10      1.96 o 
   4   1   3      252.79      259.74     12.36 o 
   5   1   3        0.14       -2.15      4.26 o 
   6   1   3       19.38       27.72      9.63 o 
  -6   2   3       12.84       24.41     11.94 o 
  -5   2   3        0.50        3.61     19.45 o 
  -4   2   3       65.05       69.58      5.62 o 
  -3   2   3      868.45      881.28     15.53 o 
  -2   2   3      806.85      782.45     13.05 o 
  -1   2   3    11703.83    11253.63    435.30 o 
   0   2   3    11219.64    10867.53    348.29 o 
   1   2   3      827.70      785.74     11.57 o 
   2   2   3     1432.83     1361.27     21.22 o 
   3   2   3       48.90       55.66      3.21 o 
   4   2   3       95.13       93.11      6.37 o 
   5   2   3       10.95       12.01      7.21 o 
   6   2   3      100.50      122.55     15.03 o 
  -6   3   3       14.34        4.33      9.46 o 
  -5   3   3       11.07        6.41      5.92 o 
  -4   3   3       16.83       14.79      4.04 o 
  -3   3   3      269.91      284.11      8.82 o 
  -2   3   3      261.09      245.81      8.42 o 
  -1   3   3       13.73       15.88      2.93 o 
   0   3   3       24.47       25.24      2.08 o 
   1   3   3       35.08       29.13      1.86 o 
   2   3   3      805.32      776.84     10.93 o 
   3   3   3      281.00      242.75     16.26 o 
   4   3   3      239.55      235.02     13.21 o 
   5   3   3      300.74      306.34     22.78 o 
   6   3   3        9.34        7.14      6.64 o 
  -6   4   3        0.05       -0.22     11.49 o 
  -5   4   3       71.88       88.35     15.71 o 
  -4   4   3        6.33       -0.10      4.35 o 
  -3   4   3      322.36      331.86      8.16 o 
  -2   4   3       98.90      104.93      3.36 o 
  -1   4   3      595.13      584.42     12.25 o 
   0   4   3      174.79      180.43      4.50 o 
   1   4   3     1522.11     1525.07     29.13 o 
   2   4   3        0.18        2.81      1.19 o 
   3   4   3      260.14      250.42     14.09 o 
   4   4   3       27.69       28.05      7.26 o 
   5   4   3        4.82       -0.44      6.29 o 
   6   4   3       35.39       21.11      7.63 o 
  -6   5   3       32.95       22.76     10.92 o 
  -5   5   3      177.91      226.71     18.05 o 
  -4   5   3       32.97       23.14      8.90 o 
  -3   5   3      140.07      138.18      6.18 o 
  -2   5   3      173.76      219.57     10.09 o 
  -1   5   3      206.79      233.73      6.35 o 
   0   5   3      283.85      270.07      5.65 o 
   1   5   3      166.04      194.39      5.87 o 
   2   5   3      231.09      236.46      8.48 o 
   3   5   3        5.47        8.09      3.28 o 
   4   5   3        5.39        7.98      6.59 o 
   5   5   3        9.87       16.72      7.11 o 
   6   5   3        2.77       -3.01      5.47 o 
  -6   6   3       21.17       19.81     14.54 o 
  -5   6   3        1.21        7.61     10.83 o 
  -4   6   3       39.02       45.62      7.84 o 
  -3   6   3        0.84       -0.77      2.78 o 
  -2   6   3        5.78        3.72      2.56 o 
  -1   6   3        5.84        8.60      1.97 o 
   0   6   3      705.68      634.51     13.34 o 
   1   6   3       29.71       31.67      2.19 o 
   2   6   3      393.60      378.24     15.32 o 
   3   6   3       20.69       26.24      4.37 o 
   4   6   3        0.82       -3.32      6.02 o 
   5   6   3        0.79       -6.80      6.80 o 
   6   6   3       48.48       20.52     12.04 o 
  -5   7   3       46.70       43.54     16.20 o 
  -4   7   3       58.01       60.32      9.44 o 
  -3   7   3       85.91       81.87      7.86 o 
  -2   7   3        9.05       10.35      3.97 o 
  -1   7   3        1.37        2.94      2.12 o 
   0   7   3       45.24       40.94      2.54 o 
   1   7   3      337.86      308.05     10.38 o 
   2   7   3       45.19       43.57      3.21 o 
   3   7   3        1.53       -2.24      3.56 o 
   4   7   3        8.45       15.65      5.95 o 
   5   7   3        9.41       17.16     12.00 o 
  -5   8   3        8.13       12.00      8.33 o 
  -4   8   3      100.87       97.11     14.06 o 
  -3   8   3       89.41       93.18      6.87 o 
  -2   8   3        7.95       11.44      3.75 o 
  -1   8   3        1.49        3.15      3.12 o 
   0   8   3       85.64      105.98      8.83 o 
   1   8   3       44.66       47.72      5.46 o 
   2   8   3       17.16       22.16      6.46 o 
   3   8   3       26.32       26.47      5.31 o 
   4   8   3        5.93        9.93      4.95 o 
   5   8   3        5.52        4.56     12.54 o 
  -5   9   3        0.74        7.19      6.75 o 
  -4   9   3       38.02       38.89      8.29 o 
  -3   9   3       35.68       43.64      5.30 o 
  -2   9   3       60.82       60.42      5.23 o 
  -1   9   3       44.48       41.82      9.17 o 
   0   9   3        0.38       -0.30      6.25 o 
   1   9   3        2.23        7.31      7.29 o 
   2   9   3        3.24        1.34      7.29 o 
   3   9   3       46.69       56.36      6.47 o 
   4   9   3        9.80       18.92      5.03 o 
   5   9   3       15.68        3.41      5.65 o 
  -4  10   3        8.76        2.14     10.64 o 
  -3  10   3        0.90        0.64      5.51 o 
  -2  10   3       31.75       45.10     10.65 o 
  -1  10   3       53.44       50.51      6.39 o 
   0  10   3       60.07       90.13     20.48 o 
   1  10   3       55.29       50.80      8.41 o 
   2  10   3      285.40      303.67     17.46 o 
   3  10   3       42.71       47.55      9.86 o 
   4  10   3        2.25       -1.26      5.41 o 
  -4  11   3       11.95        7.63      7.34 o 
  -3  11   3       20.62       18.80      5.48 o 
  -2  11   3       23.44       13.88      3.99 o 
  -1  11   3       37.49       39.41      5.74 o 
   0  11   3        2.68       -0.33      5.44 o 
   1  11   3        7.99        3.75      3.61 o 
   2  11   3       30.84       31.42      6.21 o 
   3  11   3       58.58       36.75      6.00 o 
   4  11   3       20.04        1.65      9.34 o 
  -3  12   3        4.74       10.98      4.54 o 
  -2  12   3        0.18        2.97      3.78 o 
  -1  12   3        0.49        2.76      3.71 o 
   0  12   3       25.57       34.52      5.38 o 
   1  12   3        9.13        0.88      4.19 o 
   2  12   3       10.50        5.97      4.95 o 
   3  12   3        0.00       -4.80      4.80 o 
  -2  13   3        0.66        1.65      6.01 o 
  -1  13   3       11.85        7.81      2.61 o 
   0  13   3        1.04       -2.14      2.77 o 
   1  13   3        3.24        8.29      4.24 o 
   2  13   3        0.01       -1.57      3.40 o 
  -4   0   4      859.18      822.87     23.08 o 
  -2   0   4    10022.44     9994.92    597.83 o 
   0   0   4     6762.84     6224.94    223.51 o 
   2   0   4      793.14      773.39     19.58 o 
   4   0   4      279.25      260.16     19.41 o 
   6   0   4        0.73       -3.61     17.78 o 
  -5   1   4      136.19      118.98     12.80 o 
  -4   1   4       16.43       19.50      2.75 o 
  -3   1   4      778.68      817.37     15.73 o 
  -2   1   4       27.62       32.77      1.89 o 
  -1   1   4      542.64      494.65      6.14 o 
   0   1   4      532.67      513.87      6.33 o 
   1   1   4     1380.88     1265.97     18.38 o 
   2   1   4       47.78       48.46      2.30 o 
   3   1   4      174.43      189.53      6.51 o 
   4   1   4       39.58       40.39      6.01 o 
   5   1   4       33.13       35.97      8.70 o 
   6   1   4        1.23        0.64      7.75 o 
  -6   2   4        3.96        8.47     10.06 o 
  -5   2   4        5.20       14.19      6.62 o 
  -4   2   4        4.12        1.31      3.19 o 
  -3   2   4        0.55        1.86      1.63 o 
  -2   2   4     1983.94     1879.45     37.14 o 
  -1   2   4       78.44       79.19      2.66 o 
   0   2   4     1454.13     1292.29     18.26 o 
   1   2   4      104.85       98.27      1.46 o 
   2   2   4     1383.51     1356.07     23.53 o 
   3   2   4       29.30       28.50      3.06 o 
   4   2   4       26.92       25.23      4.01 o 
   5   2   4      243.23      227.37     25.72 o 
   6   2   4       58.21       55.53      9.29 o 
  -6   3   4        5.12       -0.17     10.75 o 
  -5   3   4        1.06       10.09      5.94 o 
  -4   3   4       12.46       10.27      3.76 o 
  -3   3   4      119.10      131.48      9.09 o 
  -2   3   4      274.15      290.67      7.09 o 
  -1   3   4    11431.37    11435.74    457.16 o 
   0   3   4      680.47      661.33     11.90 o 
   1   3   4      144.37      156.57      3.43 o 
   2   3   4      136.70      136.76      3.17 o 
   3   3   4        5.64        2.89      1.68 o 
   4   3   4       15.92       17.83      7.56 o 
   5   3   4       83.69       93.71     13.16 o 
   6   3   4       22.78       21.42      9.51 o 
  -6   4   4        6.96       -2.04     11.87 o 
  -5   4   4       50.58       49.22      9.39 o 
  -4   4   4        6.27       13.77      5.81 o 
  -3   4   4        1.68        2.01      2.12 o 
  -2   4   4      295.31      278.66      7.47 o 
  -1   4   4     1499.00     1560.47     27.05 o 
   0   4   4     2055.32     1959.25     29.94 o 
   1   4   4      405.49      414.43      8.76 o 
   2   4   4      112.89      100.17      4.11 o 
   3   4   4       25.42       29.33      2.97 o 
   4   4   4       53.26       53.22      8.24 o 
   5   4   4       17.59       19.70      7.73 o 
   6   4   4        1.31       -4.77      6.96 o 
  -6   5   4       22.85        6.84      7.34 o 
  -5   5   4       62.25       67.02     15.47 o 
  -4   5   4       14.29       21.38      6.29 o 
  -3   5   4       53.33       61.38      4.25 o 
  -2   5   4       10.00        9.79      1.97 o 
  -1   5   4      143.94      136.88      3.93 o 
   0   5   4      814.17      863.26     12.73 o 
   1   5   4      828.13      782.16     14.58 o 
   2   5   4        7.76        9.29      1.75 o 
   3   5   4       17.78       13.66      4.09 o 
   4   5   4       41.48       40.21      8.26 o 
   5   5   4        3.68       -0.03      5.90 o 
   6   5   4       26.65        9.19      6.18 o 
  -6   6   4        1.98       10.07     10.11 o 
  -5   6   4       24.32       12.43     17.48 o 
  -4   6   4       60.71       65.12     11.35 o 
  -3   6   4      101.14       94.02      6.83 o 
  -2   6   4        0.51        1.01      2.39 o 
  -1   6   4      144.64      174.59      4.62 o 
   0   6   4      224.12      215.31      5.01 o 
   1   6   4      248.23      226.13      5.65 o 
   2   6   4        0.00        3.10      1.79 o 
   3   6   4       38.92       53.98      5.12 o 
   4   6   4        3.40       23.04      7.52 o 
   5   6   4        0.31        3.20      6.36 o 
   6   6   4        2.33        5.65      9.60 o 
  -5   7   4        0.00        7.86      5.58 o 
  -4   7   4       32.69       41.62     11.95 o 
  -3   7   4      135.98      121.69      6.91 o 
  -2   7   4       17.61       17.22      3.96 o 
  -1   7   4       50.76       55.51      2.83 o 
   0   7   4       80.47       79.00      2.46 o 
   1   7   4       31.78       38.32      2.92 o 
   2   7   4       43.62       47.44      4.34 o 
   3   7   4       84.04       98.16      8.11 o 
   4   7   4       17.42       31.02      7.88 o 
   5   7   4       11.35       10.50      6.69 o 
  -5   8   4        1.65        8.74      8.40 o 
  -4   8   4        0.11        7.21     15.74 o 
  -3   8   4       16.95       20.28      5.67 o 
  -2   8   4       30.06       50.36      8.06 o 
  -1   8   4      141.21      119.23      7.11 o 
   0   8   4      299.98      297.87     26.44 o 
   1   8   4      295.49      301.19     11.21 o 
   2   8   4       17.19       13.94      4.67 o 
   3   8   4       66.11       75.29      9.10 o 
   4   8   4       53.04       50.98      7.67 o 
   5   8   4       12.94        4.55      5.66 o 
  -5   9   4        0.51       -1.86      6.66 o 
  -4   9   4       18.39       23.30      6.71 o 
  -3   9   4       20.87       12.49      8.80 o 
  -2   9   4        1.85       -1.83      3.60 o 
  -1   9   4        1.25       -3.82      3.82 o 
   0   9   4      132.04      146.17      8.82 o 
   1   9   4       21.49       22.29      3.87 o 
   2   9   4       17.86       23.18      6.69 o 
   3   9   4        1.20        1.29      3.56 o 
   4   9   4        8.25        6.90      4.92 o 
   5   9   4        7.33        2.32      7.41 o 
  -4  10   4        0.80        6.52      8.16 o 
  -3  10   4        4.36       14.25      4.80 o 
  -2  10   4        6.54        9.73      4.48 o 
  -1  10   4       29.57       38.88      6.22 o 
   0  10   4       13.26       11.17      5.11 o 
   1  10   4       68.00       66.77      5.17 o 
   2  10   4       29.79       36.76      7.39 o 
   3  10   4        4.07        5.82      5.02 o 
   4  10   4        1.98        5.45      6.15 o 
  -4  11   4       15.31        8.11      4.81 o 
  -3  11   4       22.45       20.83      5.54 o 
  -2  11   4       38.19       26.20      4.41 o 
  -1  11   4        1.56        1.37      3.92 o 
   0  11   4       43.20       51.43      5.77 o 
   1  11   4       17.68       19.48      5.01 o 
   2  11   4       56.49       73.42     13.02 o 
   3  11   4       26.03       12.56      5.70 o 
  -3  12   4        0.03       -0.57      7.61 o 
  -2  12   4       35.58       18.94     10.91 o 
  -1  12   4        0.02       -2.76      3.39 o 
   0  12   4        7.94        7.91      4.29 o 
   1  12   4        3.30        3.88      4.01 o 
   2  12   4       22.90       15.44      5.38 o 
   3  12   4        0.00       -3.27      3.27 o 
  -2  13   4        5.61        1.34      5.93 o 
  -1  13   4        3.17        1.77      2.55 o 
   0  13   4       23.45       11.89      3.98 o 
   1  13   4        5.04        0.99      3.76 o 
  -3   0   5      131.70      133.34      6.18 o 
  -1   0   5    10368.99     9926.88    438.54 o 
   1   0   5    16097.93    15732.33    911.48 o 
   3   0   5       67.77       80.59      6.84 o 
   5   0   5     1442.31     1435.95    100.47 o 
  -5   1   5       18.40       36.92     19.03 o 
  -4   1   5      149.87      128.83      5.19 o 
  -3   1   5     2287.26     2302.86     55.91 o 
  -2   1   5      632.48      588.11      9.31 o 
  -1   1   5      557.36      572.64      7.18 o 
   0   1   5      131.77      131.17      2.60 o 
   1   1   5       12.07       13.02      1.66 o 
   2   1   5      492.34      493.92      8.00 o 
   3   1   5      711.01      731.22     16.94 o 
   4   1   5      108.29      103.61      8.32 o 
   5   1   5      157.33      140.13     15.69 o 
   6   1   5        1.91        6.55      6.31 o 
  -6   2   5       29.37       33.47     12.30 o 
  -5   2   5        9.93       12.54      5.21 o 
  -4   2   5      137.71      138.10      8.63 o 
  -3   2   5       68.12       81.12      3.67 o 
  -2   2   5      443.16      448.35      6.81 o 
  -1   2   5     1254.11     1258.62     17.63 o 
   0   2   5    12772.22    12176.57    406.99 o 
   1   2   5       17.67       18.53      0.86 o 
   2   2   5       15.26       12.94      1.86 o 
   3   2   5        8.80        4.31      1.85 o 
   4   2   5        3.10        7.16      3.67 o 
   5   2   5        2.66        1.27      9.04 o 
   6   2   5        1.69       -0.92      7.02 o 
  -6   3   5       99.07      105.80     20.59 o 
  -5   3   5       13.91        2.48      5.27 o 
  -4   3   5       26.06       31.74      7.27 o 
  -3   3   5      496.83      561.61     15.51 o 
  -2   3   5     1192.03     1153.08     17.28 o 
  -1   3   5     3077.43     3082.59     63.19 o 
   0   3   5     1073.16     1015.88     13.68 o 
   1   3   5        4.99        4.35      0.48 o 
   2   3   5      728.38      657.91     26.27 o 
   3   3   5      901.43      818.49     44.77 o 
   4   3   5      117.80      119.41      9.70 o 
   5   3   5        0.21        2.81     15.02 o 
   6   3   5      136.11      153.31     15.09 o 
  -6   4   5       61.12       77.79     22.62 o 
  -5   4   5       13.78       15.53      5.02 o 
  -4   4   5       65.19       71.29      8.49 o 
  -3   4   5       16.01       21.79      2.82 o 
  -2   4   5     1283.97     1329.55     25.00 o 
  -1   4   5     1850.83     1809.59     30.00 o 
   0   4   5      694.11      738.41      9.95 o 
   1   4   5     1058.78     1065.53     20.81 o 
   2   4   5        7.27        6.43      1.57 o 
   3   4   5       46.68       46.57      7.80 o 
   4   4   5      104.92      125.12     12.38 o 
   5   4   5        0.16        0.97      6.10 o 
   6   4   5       11.87        4.77      8.96 o 
  -6   5   5        5.46       -7.52      7.52 o 
  -5   5   5        2.91        8.70      5.33 o 
  -4   5   5       62.83       90.71     14.23 o 
  -3   5   5        7.96        6.32      3.32 o 
  -2   5   5       13.57       10.95      1.91 o 
  -1   5   5     5320.35     5252.24    130.27 o 
   0   5   5      365.74      349.79      4.94 o 
   1   5   5       18.73       20.90      1.79 o 
   2   5   5       52.52       57.04      3.17 o 
   3   5   5       17.33        9.35      3.15 o 
   4   5   5        3.12       -0.26      5.66 o 
   5   5   5        6.71       10.76      7.80 o 
   6   5   5        4.43        1.48      5.66 o 
  -6   6   5        0.05       -5.92     11.20 o 
  -5   6   5       98.96       65.53     27.65 o 
  -4   6   5        2.49       -3.88      8.75 o 
  -3   6   5       49.04       55.20      5.11 o 
  -2   6   5        8.59       13.26      2.74 o 
  -1   6   5      320.41      301.29      5.54 o 
   0   6   5      540.18      471.45      8.92 o 
   1   6   5       67.24       63.30      3.56 o 
   2   6   5       84.22       99.37      4.74 o 
   3   6   5       46.96       53.64      6.83 o 
   4   6   5      327.43      379.65     22.10 o 
   5   6   5        2.57       -4.88      6.71 o 
   6   6   5        8.44        7.34     30.46 o 
  -5   7   5       14.31       20.73      5.81 o 
  -4   7   5       42.89       33.91      8.57 o 
  -3   7   5        2.09        0.14      3.68 o 
  -2   7   5       80.67       81.16      4.88 o 
  -1   7   5      170.89      173.04      4.52 o 
   0   7   5      547.37      551.79     12.95 o 
   1   7   5      505.41      481.40     15.25 o 
   2   7   5       83.78       82.64      4.13 o 
   3   7   5       32.59       29.16      4.60 o 
   4   7   5        1.87       -2.84      6.02 o 
   5   7   5        4.05        0.69      5.91 o 
  -5   8   5        0.20        4.56      6.29 o 
  -4   8   5        0.85        1.52      5.74 o 
  -3   8   5       10.45        2.76      4.83 o 
  -2   8   5      202.90      199.65      8.88 o 
  -1   8   5       63.78       61.15      4.25 o 
   0   8   5       20.89       14.04      3.48 o 
   1   8   5      469.33      478.04     14.66 o 
   2   8   5       17.42       12.96      3.98 o 
   3   8   5        8.09       12.91      4.18 o 
   4   8   5       36.81       40.05      9.35 o 
   5   8   5        2.79        1.79      5.15 o 
  -5   9   5        1.65        4.25      6.91 o 
  -4   9   5        0.28       -6.70      6.70 o 
  -3   9   5       20.58       23.72      5.43 o 
  -2   9   5      279.83      263.58     11.96 o 
  -1   9   5      106.11      100.80     11.21 o 
   0   9   5       17.91       20.14      5.21 o 
   1   9   5       42.56       41.50      5.25 o 
   2   9   5        1.33        1.75      4.59 o 
   3   9   5       64.49       71.52      7.60 o 
   4   9   5       12.42       15.19      5.65 o 
   5   9   5        0.84       -1.84      9.19 o 
  -4  10   5        3.34        1.30      5.85 o 
  -3  10   5       71.73       73.74      7.43 o 
  -2  10   5        0.16        0.93      5.12 o 
  -1  10   5      111.74      118.96      9.02 o 
   0  10   5       19.36       17.59      4.88 o 
   1  10   5       36.71       28.98      5.39 o 
   2  10   5       29.77       38.30      7.81 o 
   3  10   5       12.46        8.13      4.50 o 
   4  10   5        7.63        5.87      6.51 o 
  -4  11   5       49.58       39.61     15.53 o 
  -3  11   5       16.51       19.98      5.12 o 
  -2  11   5        1.85        3.41      6.10 o 
  -1  11   5        0.35        1.24      3.98 o 
   0  11   5        3.74        5.34      4.11 o 
   1  11   5        7.62        8.19      4.59 o 
   2  11   5        5.49        2.55      4.04 o 
   3  11   5       37.61       27.66      5.60 o 
  -3  12   5        3.70       21.22     15.40 o 
  -2  12   5        9.64       10.69      5.10 o 
  -1  12   5       46.04       47.18      4.43 o 
   0  12   5        4.10        2.57      3.45 o 
   1  12   5       44.50       54.40      5.80 o 
   2  12   5        5.38       -0.40      5.31 o 
   3  12   5       26.82       13.17      3.72 o 
  -1  13   5        4.69        4.12      3.54 o 
   0  13   5        6.99        0.84      2.63 o 
   1  13   5        2.47        1.02      3.84 o 
  -4   0   6      295.72      289.52      9.43 o 
  -2   0   6      785.31      761.27     14.47 o 
   0   0   6        1.09        1.32      1.68 o 
   2   0   6     1087.78     1037.23     34.07 o 
   4   0   6        5.95       16.00      8.26 o 
   6   0   6        5.38       -4.70      5.62 o 
  -5   1   6      154.14      161.08     18.22 o 
  -4   1   6       34.03       44.21      7.45 o 
  -3   1   6      865.81      892.67     17.98 o 
  -2   1   6      414.00      412.44      5.38 o 
  -1   1   6      264.72      256.21      3.36 o 
   0   1   6      136.48      132.92      2.82 o 
   1   1   6      149.86      144.37      3.81 o 
   2   1   6     1143.33     1096.93     17.03 o 
   3   1   6        0.04       -1.82      2.73 o 
   4   1   6      856.32      851.45     32.26 o 
   5   1   6       69.07       70.11     11.86 o 
   6   1   6      139.29      101.29     16.85 o 
  -6   2   6        0.11       -2.51      8.54 o 
  -5   2   6      151.47      146.86     16.24 o 
  -4   2   6       46.33       34.35      4.55 o 
  -3   2   6     1634.22     1564.70     46.15 o 
  -2   2   6        3.23        0.97      0.62 o 
  -1   2   6      499.10      469.23      5.83 o 
   0   2   6      785.74      791.21     11.02 o 
   1   2   6      331.82      321.64      3.90 o 
   2   2   6        0.97        1.55      1.63 o 
   3   2   6      424.43      376.53     19.57 o 
   4   2   6      115.09       99.56      6.81 o 
   5   2   6       38.87       45.12     11.79 o 
   6   2   6       12.77       21.02      8.25 o 
  -6   3   6        2.30        7.57     11.40 o 
  -5   3   6        9.49        9.79      5.41 o 
  -4   3   6      272.80      251.28     10.94 o 
  -3   3   6      172.10      159.01      7.36 o 
  -2   3   6       21.27       25.08      1.27 o 
  -1   3   6      154.29      151.73      3.44 o 
   0   3   6     2779.41     2716.44     44.96 o 
   1   3   6      492.45      506.48      9.80 o 
   2   3   6       28.48       23.39      1.88 o 
   3   3   6        0.03        2.35      2.07 o 
   4   3   6      142.18      164.73     11.88 o 
   5   3   6       29.73       51.47     11.75 o 
   6   3   6       62.75      105.06     16.96 o 
  -6   4   6        7.31       17.13     16.24 o 
  -5   4   6      273.02      237.90     22.77 o 
  -4   4   6       95.09      102.64      9.72 o 
  -3   4   6      176.35      162.80      5.23 o 
  -2   4   6     2085.40     2106.85     38.37 o 
  -1   4   6      884.86      910.17     13.46 o 
   0   4   6       47.94       44.62      1.77 o 
   1   4   6      513.68      510.87     12.62 o 
   2   4   6      852.56      752.36     24.89 o 
   3   4   6      213.62      173.12     21.87 o 
   4   4   6       24.69       39.91      8.06 o 
   5   4   6        4.84       13.73     10.94 o 
   6   4   6        0.31        0.65      8.67 o 
  -6   5   6        6.49        8.42      7.50 o 
  -5   5   6        6.47       10.76      6.78 o 
  -4   5   6        5.86       -5.99      5.99 o 
  -3   5   6      349.13      343.42     20.18 o 
  -2   5   6     1069.78     1013.80     19.61 o 
  -1   5   6      296.62      282.40      7.07 o 
   0   5   6       56.32       71.52      2.25 o 
   1   5   6     1445.94     1351.32     25.17 o 
   2   5   6      218.88      243.07     11.41 o 
   3   5   6        1.69       -0.48      3.19 o 
   4   5   6       27.90       31.75      8.01 o 
   5   5   6       18.10       26.85      9.61 o 
   6   5   6        3.30        6.51     14.24 o 
  -6   6   6        3.54       -4.82      7.17 o 
  -5   6   6       11.31        9.04      6.13 o 
  -4   6   6        1.65       -1.52      6.56 o 
  -3   6   6       49.82       44.59      8.23 o 
  -2   6   6      177.96      192.40      5.79 o 
  -1   6   6     2350.28     2421.04     44.80 o 
   0   6   6      181.69      174.16      4.60 o 
   1   6   6       27.65       25.58      2.22 o 
   2   6   6       50.24       42.65      3.06 o 
   3   6   6       46.28       56.28      5.97 o 
   4   6   6       16.69       12.14      6.91 o 
   5   6   6        0.79       -4.00     11.48 o 
  -5   7   6        7.64       11.20      5.37 o 
  -4   7   6        0.44        6.78     11.13 o 
  -3   7   6       39.90       42.44      6.23 o 
  -2   7   6       93.36       87.87      4.99 o 
  -1   7   6        5.04        6.67      2.15 o 
   0   7   6      894.79      977.94     22.83 o 
   1   7   6      336.89      342.14     11.67 o 
   2   7   6      126.64      118.19      9.47 o 
   3   7   6        9.63       16.19      4.49 o 
   4   7   6       40.97       53.36      9.03 o 
   5   7   6        8.39        8.24      6.54 o 
  -5   8   6        0.26       10.61      9.01 o 
  -4   8   6        2.25       11.23     18.18 o 
  -3   8   6        1.47        2.87      4.21 o 
  -2   8   6      271.22      284.86     14.13 o 
  -1   8   6       19.36       16.39      4.52 o 
   0   8   6        4.47        3.65      4.41 o 
   1   8   6       92.60       86.82      5.91 o 
   2   8   6      236.20      223.35     19.05 o 
   3   8   6       26.97       24.06      5.29 o 
   4   8   6       83.00      118.80     14.45 o 
   5   8   6        0.16        3.76      5.00 o 
  -5   9   6       22.06        9.76      7.55 o 
  -4   9   6       10.03       16.89      6.26 o 
  -3   9   6       10.16       10.53      4.03 o 
  -2   9   6      154.51      172.28     12.54 o 
  -1   9   6       64.77       71.23      5.94 o 
   0   9   6       13.12       27.81      5.02 o 
   1   9   6       20.03       11.68      4.11 o 
   2   9   6       76.11       83.03     11.28 o 
   3   9   6        2.20        4.33      5.66 o 
   4   9   6        7.42       -1.06      4.55 o 
  -4  10   6        2.96        3.99      4.85 o 
  -3  10   6      125.52      111.19     12.55 o 
  -2  10   6       21.14       28.19      5.45 o 
  -1  10   6      139.83      147.36      8.01 o 
   0  10   6       98.84      104.48     11.99 o 
   1  10   6       27.73       22.62      4.70 o 
   2  10   6        2.25       -2.03      6.93 o 
   3  10   6        8.82        7.33      5.65 o 
   4  10   6        4.27        5.41      6.35 o 
  -4  11   6        1.70        1.72      5.03 o 
  -3  11   6       20.70       17.49      4.80 o 
  -2  11   6        2.05       -0.51      4.40 o 
  -1  11   6       15.44       15.92      3.81 o 
   0  11   6       31.36       41.03      5.23 o 
   1  11   6       39.08       34.57      6.44 o 
   2  11   6       12.35        7.16      4.56 o 
   3  11   6        6.38        8.87      3.92 o 
  -3  12   6        4.18        1.16      5.91 o 
  -2  12   6        0.68        4.76     11.05 o 
  -1  12   6        6.63        7.51      4.01 o 
   0  12   6        0.01        0.27      3.24 o 
   1  12   6        2.98       -1.57      3.39 o 
   2  12   6       45.35       36.64     12.51 o 
  -1  13   6        1.24        0.97      3.45 o 
   0  13   6        1.75        0.55      2.38 o 
   1  13   6        0.05       -0.51      3.67 o 
  -3   0   7      494.86      412.97     25.36 o 
  -1   0   7      713.32      680.09     15.37 o 
   1   0   7     3747.96     3480.42     87.72 o 
   3   0   7     1347.16     1412.06     55.41 o 
   5   0   7       33.45       35.38     16.50 o 
  -5   1   7       46.56       37.02     10.33 o 
  -4   1   7      815.69      798.84     36.36 o 
  -3   1   7      302.67      320.98      8.83 o 
  -2   1   7      944.04      941.90     12.12 o 
  -1   1   7      735.04      682.47     10.30 o 
   0   1   7       58.26       55.01      2.08 o 
   1   1   7      703.02      660.20      9.87 o 
   2   1   7     3187.98     3197.70     64.65 o 
   3   1   7      102.44       95.81      5.58 o 
   4   1   7      222.68      238.35     13.26 o 
   5   1   7       75.39       68.48     12.02 o 
   6   1   7        0.26       -6.60      6.60 o 
  -6   2   7        1.41        0.48      7.77 o 
  -5   2   7        5.83        2.20      4.57 o 
  -4   2   7       21.39       27.10      4.34 o 
  -3   2   7      292.86      304.26     11.07 o 
  -2   2   7        9.14        8.74      1.94 o 
  -1   2   7     1038.70     1009.52     14.45 o 
   0   2   7     2865.74     2663.70     41.99 o 
   1   2   7      206.09      181.02      3.34 o 
   2   2   7     1731.44     1653.43     43.19 o 
   3   2   7      448.39      359.45     15.05 o 
   4   2   7       46.16       47.38      6.62 o 
   5   2   7       98.93      110.50     17.07 o 
   6   2   7        5.70        0.05      6.89 o 
  -6   3   7        0.66      -11.79     11.79 o 
  -5   3   7        4.40        4.21      5.18 o 
  -4   3   7       57.97       64.39      5.94 o 
  -3   3   7       15.44       17.18      3.99 o 
  -2   3   7       10.77        7.22      1.07 o 
  -1   3   7      289.89      298.10      4.87 o 
   0   3   7       16.72       11.81      1.58 o 
   1   3   7       46.91       54.72      1.59 o 
   2   3   7       46.57       56.51      2.76 o 
   3   3   7       74.42       77.03      4.89 o 
   4   3   7      857.78      875.85     35.68 o 
   5   3   7       54.43       58.23     12.24 o 
   6   3   7       41.59       22.06      9.12 o 
  -6   4   7        3.35        6.44      6.68 o 
  -5   4   7       50.56       58.79     11.92 o 
  -4   4   7       84.29       87.57      7.06 o 
  -3   4   7       64.03       86.36      5.88 o 
  -2   4   7     1424.61     1444.81     24.73 o 
  -1   4   7      678.87      610.14     11.46 o 
   0   4   7      957.99      958.43     14.32 o 
   1   4   7       70.46       54.19      2.61 o 
   2   4   7       14.03       16.05      2.14 o 
   3   4   7        0.06       -1.52      2.57 o 
   4   4   7      142.78      175.50     13.48 o 
   5   4   7        0.47        4.32      8.54 o 
   6   4   7        0.09        1.65      7.69 o 
  -6   5   7        9.28        5.93      8.35 o 
  -5   5   7       10.78        9.10      5.98 o 
  -4   5   7       14.39       13.67      7.62 o 
  -3   5   7        2.46        1.62      3.75 o 
  -2   5   7     1902.26     1977.44     42.30 o 
  -1   5   7       71.70       71.41      2.62 o 
   0   5   7      404.00      386.54      5.81 o 
   1   5   7       45.90       43.07      2.15 o 
   2   5   7      307.92      330.77     15.57 o 
   3   5   7      292.54      292.86     34.99 o 
   4   5   7      102.25      136.52     12.93 o 
   5   5   7        8.28        1.41      6.42 o 
   6   5   7       25.54       18.25      7.66 o 
  -6   6   7        0.92        9.03     14.09 o 
  -5   6   7       21.27       24.43      7.03 o 
  -4   6   7       67.00       73.59     10.11 o 
  -3   6   7        1.00        2.81      4.73 o 
  -2   6   7      615.47      594.13     19.26 o 
  -1   6   7       23.41       25.61      1.96 o 
   0   6   7      535.38      504.25      7.63 o 
   1   6   7      376.29      347.14     11.93 o 
   2   6   7      380.49      377.57     18.21 o 
   3   6   7       46.15       40.01      5.24 o 
   4   6   7      293.08      346.97     21.31 o 
   5   6   7        1.07       -1.08      6.29 o 
  -5   7   7       15.82       18.13      5.82 o 
  -4   7   7        3.58       15.15      7.89 o 
  -3   7   7      194.80      170.98     10.11 o 
  -2   7   7       73.06       76.02      6.90 o 
  -1   7   7        4.07        1.98      1.80 o 
   0   7   7        0.10        0.26      1.90 o 
   1   7   7     1169.16     1193.49     46.38 o 
   2   7   7       97.57       91.47      5.18 o 
   3   7   7      434.94      459.53     39.40 o 
   4   7   7       17.37       26.99      7.71 o 
   5   7   7        1.47       -1.53      5.59 o 
  -5   8   7        0.25       -0.99      5.62 o 
  -4   8   7       10.72        8.38      6.12 o 
  -3   8   7       93.25       98.83      9.82 o 
  -2   8   7      238.89      245.34     11.42 o 
  -1   8   7        3.08        5.90      2.59 o 
   0   8   7      153.12      148.29      7.18 o 
   1   8   7        6.36        7.23      4.52 o 
   2   8   7        7.31       13.34      3.99 o 
   3   8   7        1.82        5.23      3.71 o 
   4   8   7       12.18       21.97      6.98 o 
   5   8   7        2.48       -1.33      4.69 o 
  -5   9   7       16.35        1.31      6.59 o 
  -4   9   7       40.71       47.49      7.85 o 
  -3   9   7        5.30        2.47      8.32 o 
  -2   9   7       52.35       73.68      8.77 o 
  -1   9   7       28.68       32.67      4.70 o 
   0   9   7        8.30        5.41      3.15 o 
   1   9   7      135.32      135.35      9.32 o 
   2   9   7      164.55      185.44     14.80 o 
   3   9   7       33.04       43.70      7.31 o 
   4   9   7       17.24       17.16      5.40 o 
  -4  10   7       18.56        8.73      4.41 o 
  -3  10   7        0.62        4.41      3.22 o 
  -2  10   7       70.21       74.72      7.03 o 
  -1  10   7       12.07       19.02      5.27 o 
   0  10   7      256.79      288.80     14.32 o 
   1  10   7        3.74        2.64      3.60 o 
   2  10   7       16.07        9.98      5.76 o 
   3  10   7       14.64       12.46     10.88 o 
   4  10   7        0.78        4.05      7.09 o 
  -3  11   7       15.36       23.68      7.40 o 
  -2  11   7        2.21        7.15      5.02 o 
  -1  11   7       16.50       14.92      4.40 o 
   0  11   7        0.41        2.52      3.66 o 
   1  11   7        0.25        0.29      3.09 o 
   2  11   7        8.37       12.91      4.55 o 
   3  11   7       73.93       88.06     13.97 o 
  -3  12   7        8.42        4.39      6.91 o 
  -2  12   7        0.52        0.72      3.89 o 
  -1  12   7        1.32        0.57      4.55 o 
   0  12   7       26.67       19.62      4.35 o 
   1  12   7        3.76        0.86      3.37 o 
   2  12   7        2.81       -3.11      4.11 o 
  -1  13   7        9.45        3.45      3.16 o 
   0  13   7        0.17       -0.84      3.20 o 
   1  13   7        0.00       -1.79      4.16 o 
  -4   0   8      301.30      284.82     15.19 o 
  -2   0   8      187.20      172.97      5.08 o 
   0   0   8       27.86       28.57      2.62 o 
   2   0   8      408.07      382.88     10.07 o 
   4   0   8        0.13       -0.12      8.72 o 
   6   0   8        0.80       -1.35      7.11 o 
  -5   1   8      169.85      132.26     11.23 o 
  -4   1   8       88.21       85.56      6.60 o 
  -3   1   8      334.52      349.90      8.58 o 
  -2   1   8      179.88      198.12      3.49 o 
  -1   1   8     2198.04     2109.55     38.96 o 
   0   1   8      145.19      136.65      2.91 o 
   1   1   8     2580.57     2467.75     40.47 o 
   2   1   8      304.52      300.09      4.87 o 
   3   1   8      537.77      493.72     25.23 o 
   4   1   8       35.98       40.29      8.52 o 
   5   1   8       57.81       64.07      8.06 o 
   6   1   8       18.23       10.11     12.09 o 
  -6   2   8       34.75       17.40      9.51 o 
  -5   2   8       36.18       35.67      7.46 o 
  -4   2   8       12.27       10.63      4.63 o 
  -3   2   8       70.22       72.67      4.64 o 
  -2   2   8       30.01       31.81      1.31 o 
  -1   2   8        9.40        9.35      0.63 o 
   0   2   8       18.97       22.82      1.52 o 
   1   2   8      302.33      288.16      4.50 o 
   2   2   8      437.92      446.47     12.46 o 
   3   2   8      428.03      378.71     13.86 o 
   4   2   8      303.65      293.16     44.49 o 
   5   2   8      166.54      224.92     23.22 o 
   6   2   8        5.41       -4.50      7.11 o 
  -6   3   8      103.00      122.11     20.26 o 
  -5   3   8        8.69       10.27      5.95 o 
  -4   3   8      281.88      301.49     16.48 o 
  -3   3   8       78.23       82.37      6.11 o 
  -2   3   8      294.00      339.20      6.63 o 
  -1   3   8      302.33      289.98      4.87 o 
   0   3   8     1587.60     1642.04     23.27 o 
   1   3   8       88.01       91.86      1.89 o 
   2   3   8      475.09      444.12     19.72 o 
   3   3   8       89.73       85.93      9.07 o 
   4   3   8       28.89       33.76      5.08 o 
   5   3   8       19.61       31.20     10.68 o 
   6   3   8       11.66       12.32      8.07 o 
  -6   4   8        0.62       12.33      7.75 o 
  -5   4   8      184.97      181.29     16.76 o 
  -4   4   8        4.71        5.64      4.16 o 
  -3   4   8      178.04      210.31     10.06 o 
  -2   4   8      749.24      702.68     15.28 o 
  -1   4   8     1262.48     1268.92     19.89 o 
   0   4   8      614.65      670.22      8.92 o 
   1   4   8       41.59       37.82      1.29 o 
   2   4   8       18.02       10.24      1.75 o 
   3   4   8        9.97       10.37      3.06 o 
   4   4   8      114.72      143.28     16.07 o 
   5   4   8        0.77        5.05      9.26 o 
   6   4   8        6.55        1.58      7.04 o 
  -6   5   8        9.85        9.33      7.61 o 
  -5   5   8       18.49       13.84      6.38 o 
  -4   5   8       82.37       88.71      8.19 o 
  -3   5   8       61.59       82.86     10.30 o 
  -2   5   8        2.25        5.89      2.05 o 
  -1   5   8     2039.77     2166.57     37.57 o 
   0   5   8      449.32      481.89      7.94 o 
   1   5   8     1173.61     1190.49     32.36 o 
   2   5   8        7.92        7.29      1.91 o 
   3   5   8        0.24       36.21     21.45 o 
   4   5   8      121.11      139.29     13.05 o 
   5   5   8        9.93       18.75      7.59 o 
   6   5   8       13.72        8.23      6.82 o 
  -6   6   8       19.60       21.59     15.93 o 
  -5   6   8       11.62       11.89      6.17 o 
  -4   6   8       62.88       61.37      9.42 o 
  -3   6   8      402.19      420.47     25.18 o 
  -2   6   8      529.09      572.40     19.77 o 
  -1   6   8      211.48      232.15      5.75 o 
   0   6   8      289.16      291.84      5.24 o 
   1   6   8      388.97      411.69     11.48 o 
   2   6   8        9.70        9.40      2.77 o 
   3   6   8      240.14      209.43     24.54 o 
   4   6   8       26.73       25.93      9.85 o 
   5   6   8        8.17        9.53      9.31 o 
  -5   7   8       55.90       53.78      8.11 o 
  -4   7   8       50.92       63.61      9.47 o 
  -3   7   8      282.23      305.57     13.21 o 
  -2   7   8      152.55      170.97      9.21 o 
  -1   7   8       10.69       10.02      2.14 o 
   0   7   8      450.95      430.39      9.29 o 
   1   7   8        3.66        5.47      3.64 o 
   2   7   8        2.35        5.29      3.01 o 
   3   7   8       33.39       37.71      6.10 o 
   4   7   8       13.31       24.90      7.40 o 
   5   7   8        0.86       -0.68      7.22 o 
  -5   8   8        1.24       -1.20      4.93 o 
  -4   8   8       57.18       37.86      9.22 o 
  -3   8   8       20.70       22.57      5.05 o 
  -2   8   8      379.07      405.27     23.98 o 
  -1   8   8        7.43       11.84      2.76 o 
   0   8   8       67.58       81.18      5.67 o 
   1   8   8      291.60      325.81     18.42 o 
   2   8   8       36.99       30.62      9.02 o 
   3   8   8       19.14       23.60      8.53 o 
   4   8   8        0.01       -5.24      9.03 o 
   5   8   8        5.41        1.78     11.34 o 
  -5   9   8        6.26       -0.64      8.38 o 
  -4   9   8       10.29        4.83      5.70 o 
  -3   9   8        0.03       -4.02      4.02 o 
  -2   9   8        6.57        9.63      4.42 o 
  -1   9   8      149.75      160.69     11.96 o 
   0   9   8       12.61       11.77      3.28 o 
   1   9   8       32.79       39.20      7.95 o 
   2   9   8      115.18      111.03     13.22 o 
   3   9   8        1.26       -0.43      8.25 o 
   4   9   8       20.53       11.97      6.47 o 
  -4  10   8       26.15       17.76      4.70 o 
  -3  10   8        0.38        1.65      4.05 o 
  -2  10   8        0.36        3.16      3.26 o 
  -1  10   8        6.79        5.35      4.09 o 
   0  10   8        6.13       -0.75      4.52 o 
   1  10   8       91.67       89.96      6.77 o 
   2  10   8        2.82        8.54      7.22 o 
   3  10   8       84.79       86.47     20.92 o 
   4  10   8        2.62        3.58      7.11 o 
  -3  11   8        3.66        3.09      3.03 o 
  -2  11   8       17.37       17.72      5.58 o 
  -1  11   8        0.27        2.41      3.71 o 
   0  11   8        7.29        7.61      3.92 o 
   1  11   8        5.50        2.66      3.36 o 
   2  11   8        4.70        6.36      5.45 o 
   3  11   8       19.70        5.45      3.77 o 
  -3  12   8        2.83       -3.61      9.59 o 
  -2  12   8        0.33       -0.07      5.43 o 
  -1  12   8        1.42        0.66      4.23 o 
   0  12   8        1.13        2.56      2.82 o 
   1  12   8        7.80        8.80      3.58 o 
   2  12   8       10.54        6.43      4.72 o 
  -1  13   8        8.83        9.48      3.68 o 
   0  13   8        4.06        5.34      6.84 o 
   1  13   8        7.38       28.24     19.67 o 
  -5   0   9        3.48       -7.26      7.79 o 
  -3   0   9        1.94        4.33      7.00 o 
  -1   0   9     8460.52     7842.58    343.86 o 
   1   0   9      104.07      105.61      3.97 o 
   3   0   9      286.80      238.59     32.97 o 
   5   0   9      248.07      193.88     24.82 o 
  -5   1   9       31.64       30.82      7.05 o 
  -4   1   9       60.47       64.39      5.28 o 
  -3   1   9       17.54       16.80      2.96 o 
  -2   1   9      574.31      585.59      9.14 o 
  -1   1   9        3.33        3.51      1.63 o 
   0   1   9      954.05      899.96     11.81 o 
   1   1   9      992.86      997.13     12.23 o 
   2   1   9      396.91      488.73     10.94 o 
   3   1   9       53.13       54.49      3.95 o 
   4   1   9        6.86        6.49      7.56 o 
   5   1   9       54.02       32.79     15.78 o 
   6   1   9        7.19        1.48      6.20 o 
  -5   2   9        0.56       -8.18     11.09 o 
  -4   2   9       30.72       29.16      5.79 o 
  -3   2   9       17.96       18.58      3.41 o 
  -2   2   9       10.47       16.73      0.93 o 
  -1   2   9      900.60      864.77     12.79 o 
   0   2   9     2247.79     2133.89     31.84 o 
   1   2   9      238.64      215.23      5.02 o 
   2   2   9        0.56        0.53      1.56 o 
   3   2   9      372.77      357.87     15.88 o 
   4   2   9       37.72       31.52      8.28 o 
   5   2   9        4.42        6.35     12.50 o 
   6   2   9        4.24       -7.41      8.24 o 
  -6   3   9       24.60        5.54     10.07 o 
  -5   3   9      382.13      388.52     31.81 o 
  -4   3   9        0.54       -0.17      4.48 o 
  -3   3   9      188.17      171.79     15.37 o 
  -2   3   9       27.95       32.99      2.40 o 
  -1   3   9      478.06      490.43      7.33 o 
   0   3   9      965.23      929.11     12.94 o 
   1   3   9        8.66        9.56      1.23 o 
   2   3   9        0.86       -0.03      1.34 o 
   3   3   9      261.17      222.06     18.90 o 
   4   3   9      570.15      498.95     50.35 o 
   5   3   9       10.00       20.47     13.83 o 
   6   3   9       11.16        4.22      7.28 o 
  -6   4   9        4.81        8.65      6.97 o 
  -5   4   9        1.79       -6.64      6.64 o 
  -4   4   9      683.46      663.51     31.60 o 
  -3   4   9        8.20       10.82      4.83 o 
  -2   4   9       10.67        8.20      1.54 o 
  -1   4   9     2030.53     1992.33     33.13 o 
   0   4   9     1230.35     1255.43     17.11 o 
   1   4   9     2803.95     2638.16     50.34 o 
   2   4   9       87.98       93.09      4.23 o 
   3   4   9      631.11      589.75     74.90 o 
   4   4   9      308.97      315.02     18.98 o 
   5   4   9       13.54       23.21     10.10 o 
   6   4   9       15.87       11.08      7.94 o 
  -6   5   9        0.00       -0.95      6.44 o 
  -5   5   9       43.16       61.05      8.94 o 
  -4   5   9       19.09       24.24      6.00 o 
  -3   5   9        1.56        0.29      4.02 o 
  -2   5   9        5.73        8.85      2.24 o 
  -1   5   9        6.03        6.97      1.51 o 
   0   5   9     1071.92     1156.89     20.66 o 
   1   5   9       17.61       19.24      1.53 o 
   2   5   9       34.96       34.23      2.38 o 
   3   5   9        3.30       -2.15      6.07 o 
   4   5   9       43.05       56.92      9.54 o 
   5   5   9        0.00        0.71      5.49 o 
   6   5   9        6.37        3.13      6.21 o 
  -6   6   9        0.01       -1.98      6.56 o 
  -5   6   9        0.31        1.58      6.13 o 
  -4   6   9       60.58       63.62      8.44 o 
  -3   6   9       25.44       18.35      7.27 o 
  -2   6   9      848.32      915.56     38.92 o 
  -1   6   9       13.02       18.57      1.88 o 
   0   6   9      200.31      178.34      5.34 o 
   1   6   9        4.05        3.31      1.59 o 
   2   6   9        0.03        0.89      2.30 o 
   3   6   9        6.73        9.23      4.95 o 
   4   6   9        6.04       17.79      7.31 o 
   5   6   9        3.66        8.65      6.25 o 
  -5   7   9       26.49       17.32      6.28 o 
  -4   7   9       12.19       20.03      7.18 o 
  -3   7   9      370.82      366.58     22.12 o 
  -2   7   9      336.80      365.94     14.67 o 
  -1   7   9      304.55      282.11     11.84 o 
   0   7   9      129.56      152.49      5.85 o 
   1   7   9       17.25       25.81      5.01 o 
   2   7   9        4.36       11.88      8.58 o 
   3   7   9        0.16        0.61      3.22 o 
   4   7   9       59.85       88.61     13.74 o 
   5   7   9       11.90        5.63     15.13 o 
  -5   8   9       21.45       13.42      5.90 o 
  -4   8   9        3.65        0.50      5.40 o 
  -3   8   9       96.82      101.79      7.37 o 
  -2   8   9       12.72       20.44      7.10 o 
  -1   8   9      278.35      274.51     13.80 o 
   0   8   9      295.22      300.57     16.80 o 
   1   8   9      338.79      350.06     19.19 o 
   2   8   9       35.78       41.82      8.22 o 
   3   8   9      226.57      221.95     22.66 o 
   4   8   9       10.69       17.74      6.36 o 
   5   8   9        0.87        0.22      6.39 o 
  -5   9   9        0.54        1.20      6.56 o 
  -4   9   9        2.77       -5.02      5.02 o 
  -3   9   9        3.96        5.44      3.71 o 
  -2   9   9       36.41       35.02      4.89 o 
  -1   9   9        0.90       -2.81      3.40 o 
   0   9   9        5.94        9.58      3.62 o 
   1   9   9      103.80      109.78      9.14 o 
   2   9   9       60.82       73.35      9.25 o 
   3   9   9       44.35       48.58      5.82 o 
   4   9   9        2.93        3.99      5.23 o 
  -4  10   9        4.60       -0.50      4.57 o 
  -3  10   9        2.97        8.60      3.49 o 
  -2  10   9        0.08       -0.56      3.03 o 
  -1  10   9       38.30       41.31      5.43 o 
   0  10   9        7.01        4.55      3.95 o 
   1  10   9       71.31       79.85     10.44 o 
   2  10   9       35.18       34.43     12.21 o 
   3  10   9       29.70       22.97      5.97 o 
   4  10   9        2.08       -0.33      8.67 o 
  -3  11   9        1.00        1.42      3.22 o 
  -2  11   9       13.72       22.17      7.27 o 
  -1  11   9       64.15       83.61      6.45 o 
   0  11   9       38.72       38.80      5.13 o 
   1  11   9       50.67       57.78      9.22 o 
   2  11   9       10.15       14.08      5.72 o 
   3  11   9       17.08        7.51      4.22 o 
  -2  12   9        0.16        3.45      3.93 o 
  -1  12   9        7.66        6.24      3.61 o 
   0  12   9        3.47       -2.81      3.81 o 
   1  12   9        8.09        3.57      4.55 o 
   2  12   9       66.02       64.14     14.54 o 
  -1  13   9        2.22       -1.29      3.52 o 
   0  13   9        4.24        3.66      3.11 o 
   1  13   9       24.06        8.90      4.44 o 
  -4   0  10      405.85      387.18     16.83 o 
  -2   0  10     3165.37     3362.22    109.50 o 
   0   0  10      821.36      866.84     15.42 o 
   2   0  10       25.18       23.34      2.64 o 
  -5   1  10       48.23       32.33      6.93 o 
  -4   1  10       42.91       53.14      5.58 o 
  -3   1  10        0.92        1.34      2.44 o 
  -2   1  10      195.67      185.12      4.82 o 
  -1   1  10      384.80      377.67      7.11 o 
   0   1  10      203.65      208.81      3.90 o 
   1   1  10     1096.08     1176.44     15.32 o 
   2   1  10     2066.33     2191.91     47.26 o 
   3   1  10       38.56       41.70      3.21 o 
   4   1  10        0.57       -2.33      5.57 o 
   5   1  10        9.60       11.91      6.01 o 
   6   1  10        2.77        3.68      6.46 o 
  -5   2  10       49.72       44.07      9.50 o 
  -4   2  10       72.41       88.01      8.20 o 
  -3   2  10     1159.49     1275.53     42.77 o 
  -2   2  10      346.46      306.31      8.91 o 
  -1   2  10     2757.33     2806.41     52.83 o 
   0   2  10        4.27        7.22      1.32 o 
   1   2  10      210.88      242.93      4.59 o 
   2   2  10      378.32      407.53     12.18 o 
   3   2  10      155.46      133.79     10.79 o 
   4   2  10        5.84       10.19      5.87 o 
   5   2  10        8.37        0.75      5.91 o 
   6   2  10        8.54        5.84      7.93 o 
  -6   3  10       20.45       11.34      6.33 o 
  -5   3  10       21.68       11.30      6.57 o 
  -4   3  10      685.82      707.51     29.46 o 
  -3   3  10        2.82        2.43      2.86 o 
  -2   3  10      112.92      118.93      4.02 o 
  -1   3  10      128.41      122.20      4.38 o 
   0   3  10     2010.03     2049.52     29.92 o 
   1   3  10      237.29      221.95      5.02 o 
   2   3  10      297.98      331.96     10.74 o 
   3   3  10       33.24       36.97      3.81 o 
   4   3  10      443.30      401.91     55.07 o 
   5   3  10        1.60       -3.09      8.18 o 
   6   3  10        0.70        2.23      7.07 o 
  -6   4  10        4.66        1.13     11.96 o 
  -5   4  10       21.53       17.11     10.85 o 
  -4   4  10       60.28       63.99      9.19 o 
  -3   4  10      415.24      421.69     30.26 o 
  -2   4  10      149.55      155.18      6.83 o 
  -1   4  10      308.57      329.45      6.56 o 
   0   4  10        1.04       -0.29      1.06 o 
   1   4  10      325.04      332.54      5.01 o 
   2   4  10      722.19      687.21     30.85 o 
   3   4  10      222.61      216.47     23.81 o 
   4   4  10      212.02      270.22     17.36 o 
   5   4  10       46.11       69.82     13.13 o 
   6   4  10       20.09       13.14      7.77 o 
  -6   5  10        1.40        2.90      6.60 o 
  -5   5  10        0.28        6.94      6.17 o 
  -4   5  10      230.56      244.71     16.34 o 
  -3   5  10        4.39       12.08      3.96 o 
  -2   5  10       12.39       12.67      2.55 o 
  -1   5  10       99.82      108.09      3.45 o 
   0   5  10      435.88      480.73     11.94 o 
   1   5  10       45.50       49.85      2.34 o 
   2   5  10       40.52       43.77      2.52 o 
   3   5  10        6.72       -2.98      7.40 o 
   4   5  10        1.26        0.93      5.84 o 
   5   5  10        1.69       -2.20      6.02 o 
  -6   6  10       21.37        2.10      6.62 o 
  -5   6  10        3.93        0.81      6.03 o 
  -4   6  10        2.34       -0.92      4.79 o 
  -3   6  10      145.24      144.28     12.10 o 
  -2   6  10      290.82      316.33     15.00 o 
  -1   6  10       53.13       61.22      2.98 o 
   0   6  10      212.50      221.92      5.35 o 
   1   6  10       38.35       37.50      2.44 o 
   2   6  10       12.45        7.15      2.83 o 
   3   6  10        4.70        7.35      4.52 o 
   4   6  10        0.50       -4.76      8.16 o 
   5   6  10        1.36        5.24      7.06 o 
  -5   7  10       63.17       44.08     10.51 o 
  -4   7  10       39.62       27.20      6.58 o 
  -3   7  10       14.49       13.47      4.54 o 
  -2   7  10      211.01      251.34     11.65 o 
  -1   7  10      228.95      215.75     10.87 o 
   0   7  10        6.64        6.91      2.08 o 
   1   7  10        4.32        6.51      4.21 o 
   2   7  10       30.64       30.09      4.08 o 
   3   7  10       49.37       48.89      6.53 o 
   4   7  10        0.03       -2.64      6.92 o 
   5   7  10        4.08       -0.85      7.90 o 
  -5   8  10        0.05        0.06      5.40 o 
  -4   8  10        1.00       -5.48      5.91 o 
  -3   8  10        1.89        4.93      4.52 o 
  -2   8  10       12.48        7.39      4.00 o 
  -1   8  10       91.29       97.26      5.79 o 
   0   8  10       48.31       42.05      5.34 o 
   1   8  10       32.37       35.01      5.40 o 
   2   8  10      168.23      144.32     17.61 o 
   3   8  10       41.97       35.48      4.46 o 
   4   8  10        5.07        8.45      7.99 o 
   5   8  10        0.28       -1.52      5.23 o 
  -4   9  10       45.96       43.98      6.28 o 
  -3   9  10       45.79       41.26      5.06 o 
  -2   9  10      142.84      139.76      9.73 o 
  -1   9  10        0.38        0.68      3.01 o 
   0   9  10        2.70        0.40      3.01 o 
   1   9  10        8.15        5.17      4.97 o 
   2   9  10        8.19        4.93      4.60 o 
   3   9  10       11.14       29.21     13.23 o 
   4   9  10        0.08       -1.92      6.75 o 
  -4  10  10       11.32        2.84      5.86 o 
  -3  10  10       22.06       18.87      3.81 o 
  -2  10  10        0.26        4.18      3.41 o 
  -1  10  10      125.15      119.23      8.43 o 
   0  10  10       15.92       18.03      9.37 o 
   1  10  10       19.00       19.50      4.66 o 
   2  10  10        2.16       -0.32      6.25 o 
   3  10  10        0.02        5.21      3.88 o 
   4  10  10        1.21        0.26      5.56 o 
  -3  11  10       10.99        8.39      4.00 o 
  -2  11  10       34.29       35.71      6.25 o 
  -1  11  10        0.01        2.46      3.73 o 
   0  11  10        0.34        5.40      4.78 o 
   1  11  10       33.81       26.36      4.63 o 
   2  11  10        0.03       -3.24      4.08 o 
   3  11  10        7.62        5.56      3.95 o 
  -2  12  10        3.62        2.62      4.82 o 
  -1  12  10        9.07        9.09      5.31 o 
   0  12  10        0.17       -2.57      3.72 o 
   1  12  10        5.83        0.91      2.89 o 
   2  12  10        1.72        4.66      4.12 o 
   0  13  10       12.41       11.27      3.48 o 
  -5   0  11      252.00      272.93     26.86 o 
  -3   0  11       99.53      110.65      8.16 o 
  -1   0  11     1316.89     1267.61     30.16 o 
   1   0  11        9.03        7.66      1.54 o 
   3   0  11       73.62       64.32      7.57 o 
   5   0  11      176.57      148.90     22.39 o 
  -5   1  11        0.70        3.18      5.46 o 
  -4   1  11       26.41       25.59      4.83 o 
  -3   1  11       29.54       32.67      4.25 o 
  -2   1  11       45.89       47.77      3.11 o 
  -1   1  11      628.04      652.16     15.73 o 
   0   1  11      332.39      352.78      5.48 o 
   1   1  11      439.45      433.88      5.64 o 
   2   1  11     1102.15     1204.57     25.89 o 
   3   1  11        0.19       -0.88      2.19 o 
   4   1  11      240.36      227.39     27.55 o 
   5   1  11        8.31        7.97      5.68 o 
   6   1  11        1.37        1.41      5.97 o 
  -5   2  11       55.85       59.08      7.62 o 
  -4   2  11        7.41       17.05      7.67 o 
  -3   2  11      116.61      130.38      8.45 o 
  -2   2  11     2715.97     2715.86     61.96 o 
  -1   2  11      959.09      995.38     16.21 o 
   0   2  11      680.42      668.70      8.79 o 
   1   2  11      777.09      770.49      9.59 o 
   2   2  11      120.50      128.71      3.75 o 
   3   2  11      216.23      199.36     17.12 o 
   4   2  11        0.40        0.41      5.44 o 
   5   2  11       20.34       12.94      6.31 o 
   6   2  11        1.19        5.68      7.72 o 
  -6   3  11        2.60        1.41      6.04 o 
  -5   3  11       43.13       46.65      8.64 o 
  -4   3  11       39.14       52.78      8.28 o 
  -3   3  11       80.13       59.70     13.36 o 
  -2   3  11      889.96      820.18     23.46 o 
  -1   3  11      107.12       99.44      3.77 o 
   0   3  11      463.42      480.79      8.53 o 
   1   3  11     1356.85     1376.61     26.75 o 
   2   3  11      208.43      212.56      8.71 o 
   3   3  11        9.64        4.73      3.91 o 
   4   3  11       16.57       11.61      4.41 o 
   5   3  11       90.17      135.51     17.95 o 
   6   3  11        1.74        3.52      6.96 o 
  -6   4  11        0.00        5.63      6.67 o 
  -5   4  11        8.21        5.01      9.93 o 
  -4   4  11       13.73        8.96      6.03 o 
  -3   4  11       14.80       18.94      5.92 o 
  -2   4  11     1210.52     1133.96     40.28 o 
  -1   4  11      581.77      575.66     10.14 o 
   0   4  11     2366.16     2415.01     45.65 o 
   1   4  11       88.14      111.57      3.15 o 
   2   4  11        5.00        6.38      1.78 o 
   3   4  11      925.22      847.84    110.27 o 
   4   4  11       32.69       52.80      8.93 o 
   5   4  11       66.40       97.37     19.80 o 
   6   4  11        0.97        2.73      6.94 o 
  -6   5  11        0.04       -0.67      9.07 o 
  -5   5  11       36.87       24.47     14.54 o 
  -4   5  11      158.50      173.72     13.98 o 
  -3   5  11      443.75      411.46     38.28 o 
  -2   5  11        9.01       14.23      2.77 o 
  -1   5  11     1008.66     1046.81     19.80 o 
   0   5  11        0.86        3.84      1.36 o 
   1   5  11       96.29       84.51      2.94 o 
   2   5  11      272.29      268.16     18.26 o 
   3   5  11        3.21        0.98      6.11 o 
   4   5  11        2.12        1.94      5.92 o 
   5   5  11        0.63        4.64      6.13 o 
  -5   6  11       17.85       22.42      9.76 o 
  -4   6  11       34.69       43.20      8.66 o 
  -3   6  11      314.18      317.26     27.23 o 
  -2   6  11      289.27      309.50     12.66 o 
  -1   6  11      427.65      419.45     11.00 o 
   0   6  11      927.94      920.19     24.84 o 
   1   6  11      212.29      194.57     13.71 o 
   2   6  11       40.81       50.65      3.98 o 
   3   6  11      426.02      484.80     24.78 o 
   4   6  11       82.78      125.33     11.63 o 
   5   6  11        6.16        7.72      6.72 o 
  -5   7  11       12.19       10.30      7.59 o 
  -4   7  11      134.21      128.50     11.27 o 
  -3   7  11       37.36       39.35      5.54 o 
  -2   7  11       24.87       24.15      5.19 o 
  -1   7  11      283.35      294.96     11.72 o 
   0   7  11       50.20       66.07      4.50 o 
   1   7  11       17.73       19.84      5.25 o 
   2   7  11        9.91        8.50      3.14 o 
   3   7  11      155.88      184.08     18.21 o 
   4   7  11       48.46       38.35      8.32 o 
   5   7  11       13.20       13.83      8.22 o 
  -5   8  11        1.23       -2.22      6.35 o 
  -4   8  11       35.88       36.52      8.98 o 
  -3   8  11        9.03       15.08      4.42 o 
  -2   8  11      195.22      189.19      9.50 o 
  -1   8  11        9.73       12.22      4.10 o 
   0   8  11        1.52        6.57      2.71 o 
   1   8  11        5.78        1.98      4.25 o 
   2   8  11        0.15        6.30      8.64 o 
   3   8  11      259.42      242.84     28.04 o 
   4   8  11       14.57        8.46      6.24 o 
  -4   9  11       49.86       63.29     10.19 o 
  -3   9  11       94.01      104.51      8.66 o 
  -2   9  11       22.81       22.45      4.33 o 
  -1   9  11        1.21        0.11      3.41 o 
   0   9  11       52.07       66.52      5.43 o 
   1   9  11       14.32        9.47      4.57 o 
   2   9  11      108.59       98.57     11.47 o 
   3   9  11      127.54      120.74     36.51 o 
   4   9  11        3.32       -2.30      6.20 o 
  -4  10  11       10.96        4.89      6.32 o 
  -3  10  11       11.10       12.51      3.48 o 
  -2  10  11        8.66        5.99      5.02 o 
  -1  10  11        1.93        2.12      4.14 o 
   0  10  11      178.79      187.44     11.59 o 
   1  10  11        7.34        8.35      3.56 o 
   2  10  11       68.48       78.46     11.00 o 
   3  10  11        2.29       -0.17      4.91 o 
  -3  11  11        0.42       -1.41      3.45 o 
  -2  11  11       33.14       29.62      6.22 o 
  -1  11  11       12.26       12.08      4.03 o 
   0  11  11        6.33        0.66      4.80 o 
   1  11  11        9.55        8.62      3.56 o 
   2  11  11        9.93        3.07      3.51 o 
   3  11  11        5.86        0.68      3.42 o 
  -2  12  11        1.54        0.12      3.66 o 
  -1  12  11        0.28        6.39      3.06 o 
   0  12  11        0.77        0.23      3.64 o 
   1  12  11        2.39        3.01      3.77 o 
   2  12  11        3.44        4.87      4.26 o 
  -4   0  12      216.57      208.04     27.25 o 
  -2   0  12      671.98      713.62     18.11 o 
   0   0  12        6.31        6.82      1.94 o 
   2   0  12      569.44      537.56     12.07 o 
  -5   1  12       41.57       65.37      9.26 o 
  -4   1  12      136.55      134.22      8.50 o 
  -3   1  12        2.07        1.03      2.78 o 
  -2   1  12      292.93      301.34      8.81 o 
  -1   1  12      122.63      108.06      3.67 o 
   0   1  12      206.02      241.68      4.33 o 
   1   1  12     5028.25     5307.58    114.11 o 
   2   1  12      455.39      407.05     10.94 o 
   3   1  12      190.04      178.46     11.22 o 
   4   1  12       30.63       26.57      7.94 o 
   5   1  12       94.92       75.09      9.04 o 
   6   1  12        6.57        4.94      6.24 o 
  -5   2  12      115.31      120.67     10.44 o 
  -4   2  12        9.58       11.76      8.29 o 
  -3   2  12       85.71       93.24      7.77 o 
  -2   2  12       68.72       76.56      3.46 o 
  -1   2  12      586.93      590.25      9.72 o 
   0   2  12      117.28      113.05      2.64 o 
   1   2  12     2913.33     2937.16     50.39 o 
   2   2  12     1040.90     1106.93     36.22 o 
   3   2  12      803.02      760.26     63.15 o 
   4   2  12       56.80       50.70      8.45 o 
   5   2  12        6.97        8.33      6.09 o 
   6   2  12        0.09       -7.95      7.95 o 
  -6   3  12        7.40        6.86      5.75 o 
  -5   3  12        0.11       -0.61      4.49 o 
  -4   3  12      158.44      165.43     15.56 o 
  -3   3  12       68.49       77.40     13.31 o 
  -2   3  12      287.64      281.27      8.38 o 
  -1   3  12     1295.21     1330.92     20.96 o 
   0   3  12       17.86       23.54      1.51 o 
   1   3  12       67.19       78.90      2.52 o 
   2   3  12      192.47      211.99      7.56 o 
   3   3  12       44.77       51.50      5.59 o 
   4   3  12       27.83       24.23      5.02 o 
   5   3  12        0.99       -9.76      9.76 o 
   6   3  12       13.97       10.76      7.17 o 
  -6   4  12        0.20        7.64     13.67 o 
  -5   4  12      166.67      176.60     15.22 o 
  -4   4  12      157.21      166.08     13.39 o 
  -3   4  12        0.01        8.89      5.57 o 
  -2   4  12       19.21       16.37      2.85 o 
  -1   4  12      241.00      231.06      4.97 o 
   0   4  12      936.63      814.72     18.18 o 
   1   4  12       49.19       58.96      2.46 o 
   2   4  12        2.18        2.21      1.67 o 
   3   4  12      289.05      287.51     29.55 o 
   4   4  12       73.97       72.56      9.88 o 
   5   4  12        0.01        9.30      9.18 o 
  -6   5  12        0.42       -5.36      8.24 o 
  -5   5  12       45.51       52.15     12.82 o 
  -4   5  12       73.09       85.17      9.46 o 
  -3   5  12      101.28      123.44     10.87 o 
  -2   5  12       21.40       17.69      3.26 o 
  -1   5  12       13.52        9.89      1.91 o 
   0   5  12       92.26       94.10      3.83 o 
   1   5  12       99.25      107.19      4.95 o 
   2   5  12        3.58        6.75      2.42 o 
   3   5  12      157.08      182.76     16.01 o 
   4   5  12       94.44      123.93     11.77 o 
   5   5  12        5.37        2.51      7.55 o 
  -5   6  12       12.30       11.72      6.93 o 
  -4   6  12       20.24       31.12      8.17 o 
  -3   6  12        9.40       13.95      4.78 o 
  -2   6  12      625.68      641.30     22.12 o 
  -1   6  12      121.92      107.55      4.20 o 
   0   6  12        0.21        1.11      2.59 o 
   1   6  12      645.12      601.48     25.49 o 
   2   6  12      241.71      231.51     18.29 o 
   3   6  12      231.91      264.39     15.77 o 
   4   6  12       15.91        8.04      6.24 o 
   5   6  12        4.07       15.06      6.55 o 
  -5   7  12       11.48       10.37      6.53 o 
  -4   7  12       18.03       15.42      8.02 o 
  -3   7  12      171.54      177.37     11.74 o 
  -2   7  12       74.28       73.19      9.11 o 
  -1   7  12        1.11        3.56      2.85 o 
   0   7  12      106.60      112.19      5.75 o 
   1   7  12      157.06      153.43     11.59 o 
   2   7  12       14.70       18.64      7.28 o 
   3   7  12       11.97       21.41      5.97 o 
   4   7  12        3.23        4.10     15.50 o 
   5   7  12       10.39       16.59     13.32 o 
  -5   8  12        2.43       -0.49      5.33 o 
  -4   8  12        0.39        4.61      5.05 o 
  -3   8  12      181.14      188.60     20.64 o 
  -2   8  12        5.66        7.18      3.93 o 
  -1   8  12       49.97       61.41      4.99 o 
   0   8  12       32.72       32.47      3.93 o 
   1   8  12       51.25       58.63      6.06 o 
   2   8  12        9.60       13.33      6.00 o 
   3   8  12       27.60        7.81     24.96 o 
   4   8  12       11.08       10.23      6.12 o 
  -4   9  12        0.44        4.20      4.14 o 
  -3   9  12       22.92       30.40      4.53 o 
  -2   9  12       11.85       11.71      4.09 o 
  -1   9  12        1.09       -1.27      3.68 o 
   0   9  12        2.79        3.28      4.77 o 
   1   9  12        9.12        8.79      4.46 o 
   2   9  12        0.35        3.78      3.54 o 
   3   9  12       24.11       25.91      7.57 o 
   4   9  12       14.95        8.42      3.90 o 
  -4  10  12        0.58       -4.09      4.73 o 
  -3  10  12       30.94       18.20      3.73 o 
  -2  10  12        0.23        0.65      3.53 o 
  -1  10  12      103.94      102.13      7.53 o 
   0  10  12       82.61       96.13     10.58 o 
   1  10  12       89.77       90.37      9.43 o 
   2  10  12        0.67       -5.58      6.75 o 
   3  10  12       13.76       15.27      6.44 o 
  -3  11  12        2.86        0.57      3.39 o 
  -2  11  12        0.22       -2.37      4.16 o 
  -1  11  12        1.64        0.29      3.30 o 
   0  11  12        7.21       16.53      4.75 o 
   1  11  12        0.25        6.24      3.32 o 
   2  11  12        3.63        3.48      3.26 o 
   3  11  12        6.75        3.59      3.88 o 
  -2  12  12        6.00        7.21      4.08 o 
  -1  12  12       14.41        3.81      2.78 o 
   0  12  12        1.44       10.75      3.88 o 
   1  12  12        0.14        3.62      6.63 o 
   2  12  12        1.63       -1.38      4.82 o 
  -5   0  13        2.61       -0.83     14.85 o 
  -3   0  13      641.29      661.71     27.91 o 
  -1   0  13       17.16       29.94      3.31 o 
   1   0  13     2192.88     2342.38     59.44 o 
   3   0  13        3.83        2.02      5.46 o 
   5   0  13       14.04       29.18     12.88 o 
  -5   1  13        0.26        6.86      9.40 o 
  -4   1  13        4.74       -0.24      4.28 o 
  -3   1  13       73.36       98.63      8.25 o 
  -2   1  13      304.13      322.26     10.54 o 
  -1   1  13      439.11      494.56     14.13 o 
   0   1  13     1058.47      961.93     12.41 o 
   1   1  13      105.90      127.33      2.89 o 
   2   1  13        2.14        1.50      1.51 o 
   3   1  13        1.64        1.09      2.44 o 
   4   1  13        0.04        2.56      5.44 o 
   5   1  13       14.10       16.97      6.22 o 
   6   1  13        1.45        1.88      6.65 o 
  -5   2  13        9.07       -2.90      5.23 o 
  -4   2  13        3.60        5.07      6.23 o 
  -3   2  13      159.97      170.93     11.48 o 
  -2   2  13      605.55      572.05     16.27 o 
  -1   2  13      977.95     1010.79     15.90 o 
   0   2  13      528.99      479.69      6.53 o 
   1   2  13      125.53      116.22      2.89 o 
   2   2  13      135.08      132.44      3.95 o 
   3   2  13       61.27       64.01      6.64 o 
   4   2  13      256.69      253.88     47.89 o 
   5   2  13        0.85       -4.30      6.23 o 
   6   2  13        7.11       21.03     20.26 o 
  -6   3  13        3.86        1.16      4.77 o 
  -5   3  13        0.05        4.52      5.66 o 
  -4   3  13       30.34       25.05      7.44 o 
  -3   3  13      200.43      187.26     30.48 o 
  -2   3  13      775.28      738.63     19.97 o 
  -1   3  13      396.40      371.45      9.17 o 
   0   3  13      160.81      156.56      4.35 o 
   1   3  13      871.59      918.89     14.39 o 
   2   3  13       66.46       79.32      3.56 o 
   3   3  13       95.80       86.46      5.90 o 
   4   3  13       66.14       63.85     10.95 o 
   5   3  13       22.41       35.07     11.02 o 
   6   3  13        1.67        3.05      6.27 o 
  -6   4  13        6.57        0.49      5.71 o 
  -5   4  13       44.84       37.02      6.94 o 
  -4   4  13      313.83      316.17     17.48 o 
  -3   4  13      278.41      283.61     16.21 o 
  -2   4  13       90.30       76.28      4.44 o 
  -1   4  13      902.24      891.08     14.81 o 
   0   4  13      232.59      234.25      5.10 o 
   1   4  13      932.09      977.36     18.52 o 
   2   4  13       40.02       42.51      3.07 o 
   3   4  13       28.21       30.36      5.08 o 
   4   4  13      460.72      534.67     26.92 o 
   5   4  13        2.17        0.03      8.53 o 
  -6   5  13        0.59       -0.59      5.79 o 
  -5   5  13        0.94        1.79     10.97 o 
  -4   5  13       95.73      116.04     11.54 o 
  -3   5  13       43.52       50.28      8.18 o 
  -2   5  13      166.38      126.04     19.37 o 
  -1   5  13      129.32      114.92      3.84 o 
   0   5  13      514.70      539.21     13.60 o 
   1   5  13       73.13       74.88      4.62 o 
   2   5  13        0.89        1.23      2.59 o 
   3   5  13       19.46       22.20      4.96 o 
   4   5  13        4.72       10.35      6.37 o 
   5   5  13        4.82       -2.63      8.69 o 
  -5   6  13        2.30        3.13      7.69 o 
  -4   6  13        5.66       13.90      6.37 o 
  -3   6  13        6.94       12.50      4.55 o 
  -2   6  13      190.14      167.44     18.05 o 
  -1   6  13        0.12        0.27      2.14 o 
   0   6  13        8.60        7.03      2.33 o 
   1   6  13        0.44        4.94      2.43 o 
   2   6  13      239.83      208.51     15.26 o 
   3   6  13      232.83      260.77     28.71 o 
   4   6  13       33.92       32.61      9.49 o 
   5   6  13       19.80       35.94      9.75 o 
  -5   7  13        8.80        6.87      8.02 o 
  -4   7  13        0.03        0.34      5.90 o 
  -3   7  13       54.07       44.75      6.93 o 
  -2   7  13      432.08      376.65     36.86 o 
  -1   7  13       17.16       28.19      5.00 o 
   0   7  13       11.97       11.59      3.83 o 
   1   7  13      303.71      303.68     20.77 o 
   2   7  13      723.46      674.00     67.09 o 
   3   7  13      136.33      146.34     14.35 o 
   4   7  13        0.12        5.50      6.60 o 
   5   7  13        3.13       15.54     10.88 o 
  -5   8  13        3.08       -4.30      6.61 o 
  -4   8  13       24.98       32.75      7.01 o 
  -3   8  13        0.56       -5.46      5.46 o 
  -2   8  13      296.44      273.71     13.41 o 
  -1   8  13      710.62      674.97     23.03 o 
   0   8  13       20.47       16.99      3.57 o 
   1   8  13        0.94        2.56      3.85 o 
   2   8  13       13.19        7.29      4.14 o 
   3   8  13        0.45        2.75      5.66 o 
   4   8  13        4.71        6.96      5.57 o 
  -4   9  13        3.00       -1.12      4.81 o 
  -3   9  13        1.00       -1.66      3.34 o 
  -2   9  13       13.39       20.06      4.53 o 
  -1   9  13        2.94        3.82      3.21 o 
   0   9  13      102.15      107.40      8.80 o 
   1   9  13        0.64        0.09      3.72 o 
   2   9  13        5.59        8.79      4.08 o 
   3   9  13       14.31       11.44      8.31 o 
   4   9  13       27.75       12.38      7.06 o 
  -4  10  13        2.33        1.00      4.69 o 
  -3  10  13        1.20        0.25      3.17 o 
  -2  10  13       14.13       16.48      4.47 o 
  -1  10  13       71.18       85.24      7.82 o 
   0  10  13        4.19        5.69      4.96 o 
   1  10  13       39.67       40.24      5.99 o 
   2  10  13       21.85       23.14      5.74 o 
   3  10  13        0.02        6.36      4.85 o 
  -3  11  13        0.16        0.41      3.43 o 
  -2  11  13       32.98       28.81      5.20 o 
  -1  11  13       26.61       23.11      7.41 o 
   0  11  13       54.16       77.08      6.83 o 
   1  11  13        3.15        3.21      3.16 o 
   2  11  13        6.68        3.19      3.04 o 
  -2  12  13       12.85       14.63      4.13 o 
  -1  12  13       17.29        7.23      3.78 o 
   0  12  13        2.81        3.81      3.42 o 
   1  12  13        2.01        0.43      5.29 o 
  -4   0  14       25.85       15.12      8.48 o 
  -2   0  14      246.95      283.28     12.69 o 
   0   0  14     4091.88     4385.38    123.70 o 
   2   0  14      496.52      478.18     11.58 o 
   4   0  14      325.63      269.83     32.93 o 
   6   0  14        1.88        5.52     15.42 o 
  -5   1  14       79.03       98.28     11.79 o 
  -4   1  14       15.97       19.65      6.52 o 
  -3   1  14        2.46        1.15      5.07 o 
  -2   1  14     1219.39     1154.80     32.67 o 
  -1   1  14     1139.73     1180.70     20.08 o 
   0   1  14      423.71      447.38      6.89 o 
   1   1  14       60.76       65.28      2.61 o 
   2   1  14        5.57       13.56      1.95 o 
   3   1  14       95.70       76.56      8.59 o 
   4   1  14        0.38        4.66      6.23 o 
   5   1  14       12.08       20.48      6.44 o 
   6   1  14        7.69       41.68     34.68 o 
  -6   2  14        0.64       -1.02      6.31 o 
  -5   2  14       22.89       28.38      6.99 o 
  -4   2  14        1.56        1.84      6.04 o 
  -3   2  14      199.55      218.63     14.50 o 
  -2   2  14      457.51      461.01     13.29 o 
  -1   2  14     2544.35     2716.71     53.13 o 
   0   2  14        4.15        2.33      1.42 o 
   1   2  14      846.62      771.63     17.00 o 
   2   2  14        3.27        3.55      1.83 o 
   3   2  14       28.32       24.36      3.93 o 
   4   2  14       60.21       66.56     13.33 o 
   5   2  14      127.55      131.04     21.98 o 
   6   2  14        2.38        9.28      9.11 o 
  -6   3  14        0.11        7.02      7.92 o 
  -5   3  14        5.12        9.38      6.37 o 
  -4   3  14      272.61      291.51     20.33 o 
  -3   3  14        6.18        6.76      4.81 o 
  -2   3  14       65.72       68.65      3.25 o 
  -1   3  14       37.12       39.99      2.37 o 
   0   3  14      231.33      229.98      5.09 o 
   1   3  14      664.93      663.56     10.68 o 
   2   3  14        1.64       -2.13      2.13 o 
   3   3  14       75.35       79.70      5.99 o 
   4   3  14       50.54       29.94      7.42 o 
   5   3  14       44.86       54.85     12.13 o 
  -6   4  14        9.59       17.96     16.37 o 
  -5   4  14        9.97       17.12      6.08 o 
  -4   4  14       97.44      114.22     13.23 o 
  -3   4  14       47.16       46.80      7.20 o 
  -2   4  14       18.44       20.41      4.03 o 
  -1   4  14       41.47       43.45      2.59 o 
   0   4  14     3399.59     3289.57     62.11 o 
   1   4  14      719.90      767.92     16.16 o 
   2   4  14      513.45      528.46     34.76 o 
   3   4  14        0.08        2.03      3.35 o 
   4   4  14        5.31        3.11      6.33 o 
   5   4  14       93.31      101.89     15.47 o 
  -5   5  14        0.00        2.73      5.05 o 
  -4   5  14        9.97        5.94      6.45 o 
  -3   5  14        8.56        8.45      6.14 o 
  -2   5  14      865.29      809.16     65.78 o 
  -1   5  14       22.24       22.34      2.34 o 
   0   5  14      143.56      145.45      5.58 o 
   1   5  14       32.44       34.31      2.41 o 
   2   5  14        1.68        1.53      2.84 o 
   3   5  14        6.94       11.14      4.08 o 
   4   5  14       28.56       43.50      8.75 o 
   5   5  14        5.25        7.70      7.88 o 
  -5   6  14       25.63       31.49      8.38 o 
  -4   6  14       25.06       32.87      8.24 o 
  -3   6  14      156.50      166.05     11.27 o 
  -2   6  14        0.07        0.82      3.34 o 
  -1   6  14      198.68      181.15      7.24 o 
   0   6  14      135.85      142.81      8.62 o 
   1   6  14       11.63       12.19      3.47 o 
   2   6  14      117.95      115.85      9.44 o 
   3   6  14       63.09       82.82     12.59 o 
   4   6  14       16.70       11.85      6.63 o 
   5   6  14        1.76        7.31      7.15 o 
  -5   7  14        9.00       -0.70      5.67 o 
  -4   7  14       16.95       10.62      6.65 o 
  -3   7  14       33.59       32.36      6.04 o 
  -2   7  14       38.03       47.05      5.53 o 
  -1   7  14       21.12       21.23      3.50 o 
   0   7  14      216.17      229.89      9.69 o 
   1   7  14      219.41      194.42     11.55 o 
   2   7  14      140.87      138.56     19.35 o 
   3   7  14      275.39      270.89     31.94 o 
   4   7  14       58.86       72.44     12.02 o 
   5   7  14       13.66        6.27      7.66 o 
  -5   8  14        0.33       -0.26      5.90 o 
  -4   8  14       16.15       27.62      6.53 o 
  -3   8  14        1.86       -0.47      4.41 o 
  -2   8  14      133.63      120.13      9.78 o 
  -1   8  14       73.45       65.41      4.42 o 
   0   8  14       84.86       69.42      6.63 o 
   1   8  14        3.35       -1.81      3.85 o 
   2   8  14       50.28       41.85      6.49 o 
   3   8  14        9.06        9.08     12.42 o 
   4   8  14       21.22        8.81      5.42 o 
  -4   9  14       34.18       18.46      5.87 o 
  -3   9  14       13.13        6.70      3.92 o 
  -2   9  14       47.36       42.77      4.82 o 
  -1   9  14       25.87       23.75      4.27 o 
   0   9  14       17.97       17.42      4.45 o 
   1   9  14        7.42       10.14      4.22 o 
   2   9  14        5.32        6.04      4.04 o 
   3   9  14        0.97        3.71      5.18 o 
   4   9  14        1.65       -1.86      5.71 o 
  -4  10  14       37.26       19.96      7.32 o 
  -3  10  14       30.79       28.57      4.21 o 
  -2  10  14        0.84       -1.27      3.72 o 
  -1  10  14        0.11        2.26      4.11 o 
   0  10  14        9.62        8.37      3.47 o 
   1  10  14        9.27        9.45      4.16 o 
   2  10  14       12.84       21.80      4.82 o 
   3  10  14        0.01        0.48      4.37 o 
  -3  11  14       27.07        7.36      9.43 o 
  -2  11  14       13.33        2.83      3.95 o 
  -1  11  14        2.30        3.41      2.98 o 
   0  11  14        9.14        2.33      4.56 o 
   1  11  14        1.18        4.26      3.38 o 
   2  11  14        1.83        2.13      4.72 o 
  -1  12  14        0.41       -1.48      3.78 o 
   0  12  14        2.24        4.06      3.29 o 
   1  12  14        6.57        8.35      4.26 o 
  -5   0  15       34.59       70.93     14.67 o 
  -3   0  15      690.63      748.47     33.21 o 
  -1   0  15     2032.98     2051.62     52.25 o 
   1   0  15      620.34      640.74     23.51 o 
   3   0  15      111.68       93.37     19.86 o 
   5   0  15        0.03       -0.34      7.15 o 
  -6   1  15        1.41        6.24      6.90 o 
  -5   1  15        9.66       20.51      8.18 o 
  -4   1  15      111.52      116.59      9.73 o 
  -3   1  15        1.78       -0.73      4.98 o 
  -2   1  15       18.20       15.00      1.99 o 
  -1   1  15      684.14      699.98     12.56 o 
   0   1  15       58.12       55.45      2.10 o 
   1   1  15       10.81       11.25      1.55 o 
   2   1  15       57.21       58.91      3.06 o 
   3   1  15        2.74        4.33      3.71 o 
   4   1  15       67.43       77.10     16.23 o 
   5   1  15        0.06        0.92      5.59 o 
  -6   2  15        3.56        3.09      6.86 o 
  -5   2  15       12.91       14.51      7.73 o 
  -4   2  15      162.81      155.93     24.18 o 
  -3   2  15        0.89        6.04      6.09 o 
  -2   2  15      249.73      249.25      6.65 o 
  -1   2  15        3.32        5.01      1.74 o 
   0   2  15       65.06       63.62      2.49 o 
   1   2  15      171.52      166.19      5.10 o 
   2   2  15        2.52        1.65      2.15 o 
   3   2  15       29.63       35.74      4.23 o 
   4   2  15        5.86        5.28      5.44 o 
   5   2  15        0.29       -1.48      5.68 o 
  -6   3  15        3.14       17.96      8.24 o 
  -5   3  15       18.02       12.72      6.64 o 
  -4   3  15      214.91      232.14     18.17 o 
  -3   3  15        4.98       13.03      5.57 o 
  -2   3  15      303.74      282.85     17.90 o 
  -1   3  15      140.43      144.32      6.19 o 
   0   3  15       16.62       15.74      1.54 o 
   1   3  15      196.18      169.93      3.97 o 
   2   3  15      267.12      266.61      7.29 o 
   3   3  15       37.08       44.44      5.45 o 
   4   3  15       12.94       12.49      7.13 o 
   5   3  15       13.36       12.00      8.40 o 
  -6   4  15        0.25       14.75      9.20 o 
  -5   4  15       37.64       57.92     12.20 o 
  -4   4  15        5.03        3.33      6.36 o 
  -3   4  15      775.44      682.55     66.99 o 
  -2   4  15      150.04      169.92     10.44 o 
  -1   4  15        3.81        0.07      1.69 o 
   0   4  15       51.89       51.95      2.05 o 
   1   4  15      281.38      286.20      7.84 o 
   2   4  15       77.44       87.33      6.66 o 
   3   4  15       51.31       58.00      5.40 o 
   4   4  15       40.19       31.88      5.93 o 
   5   4  15       42.67       55.87     11.36 o 
  -5   5  15        0.74        0.66      4.83 o 
  -4   5  15        1.99       -6.16      6.16 o 
  -3   5  15      188.82      206.82     14.21 o 
  -2   5  15       95.99       87.80      6.96 o 
  -1   5  15        1.49        1.98      1.87 o 
   0   5  15      226.03      219.91      5.87 o 
   1   5  15       44.58       48.31      3.18 o 
   2   5  15       76.15       84.38      5.17 o 
   3   5  15       21.77       22.33      5.42 o 
   4   5  15       14.20       10.14      6.53 o 
   5   5  15        2.62       -3.43      7.02 o 
  -5   6  15       27.56       11.35      5.57 o 
  -4   6  15       19.48       25.22      7.45 o 
  -3   6  15        2.77        6.78      4.45 o 
  -2   6  15      375.09      349.09     32.48 o 
  -1   6  15       22.67       26.73      3.25 o 
   0   6  15      218.28      202.35      9.29 o 
   1   6  15       31.55       32.83      4.21 o 
   2   6  15      113.11      113.53     10.76 o 
   3   6  15      216.35      244.49     13.57 o 
   4   6  15       16.64       29.53      7.93 o 
   5   6  15        0.18       13.22      7.98 o 
  -5   7  15        2.50        7.84      6.04 o 
  -4   7  15        0.94        2.51      5.38 o 
  -3   7  15       22.38       19.35      5.66 o 
  -2   7  15       87.42      101.59     10.83 o 
  -1   7  15        0.58        8.62      4.49 o 
   0   7  15       21.65       14.30      3.52 o 
   1   7  15        2.19        3.67      2.97 o 
   2   7  15       98.96       98.25     14.61 o 
   3   7  15        2.47        5.36      7.74 o 
   4   7  15       11.09        4.39      5.81 o 
  -4   8  15       16.59       18.45      6.14 o 
  -3   8  15       19.02       17.32      4.83 o 
  -2   8  15      120.77      130.26      8.48 o 
  -1   8  15       47.08       48.63      6.37 o 
   0   8  15        5.05        3.41      3.60 o 
   1   8  15        8.99       14.49      5.34 o 
   2   8  15        9.36        9.01      4.10 o 
   3   8  15      114.79      146.56     33.09 o 
   4   8  15        9.52        4.58      4.64 o 
  -4   9  15        1.33       -0.76      3.96 o 
  -3   9  15       23.89       14.52      4.26 o 
  -2   9  15       32.19       31.75      4.34 o 
  -1   9  15       32.75       32.96      5.26 o 
   0   9  15        2.29        9.66      3.98 o 
   1   9  15       52.31       54.86      5.90 o 
   2   9  15       14.52       14.99      4.77 o 
   3   9  15       25.16       28.74      8.77 o 
   4   9  15        1.44       12.88     10.80 o 
  -3  10  15       66.79       56.12     19.07 o 
  -2  10  15      125.10      114.63      7.67 o 
  -1  10  15        0.85        0.70      2.80 o 
   0  10  15        1.40        2.46      3.22 o 
   1  10  15        1.00       10.82      4.08 o 
   2  10  15       38.56       39.51      5.86 o 
   3  10  15        5.65        7.86      4.45 o 
  -3  11  15        7.83        2.02      4.45 o 
  -2  11  15        3.52       -0.97      4.14 o 
  -1  11  15        0.09       -0.03      4.31 o 
   0  11  15        3.26        2.88      3.83 o 
   1  11  15       14.06       14.90      3.49 o 
   2  11  15        0.01       -7.10      7.10 o 
  -1  12  15        9.71        5.74      5.31 o 
   0  12  15        0.26        2.04      2.95 o 
   1  12  15        1.97        2.76      4.32 o 
  -6   0  16        2.25       -1.45      6.22 o 
  -4   0  16      618.60      625.31     41.26 o 
  -2   0  16      555.01      588.04     31.15 o 
   0   0  16      760.97      724.01     14.92 o 
   2   0  16      300.82      273.14      8.86 o 
   4   0  16      127.20      132.37     15.24 o 
  -6   1  16       16.38       -1.70      4.18 o 
  -5   1  16       28.51       35.50      9.40 o 
  -4   1  16      130.60      130.71      9.47 o 
  -3   1  16       24.86       26.88      6.55 o 
  -2   1  16      522.56      508.31     15.21 o 
  -1   1  16      214.03      255.56      5.19 o 
   0   1  16      206.58      237.06      4.26 o 
   1   1  16       84.12       88.25      2.63 o 
   2   1  16      217.07      210.15      5.85 o 
   3   1  16       77.09       82.46      5.90 o 
   4   1  16       68.50       80.78      9.45 o 
   5   1  16       26.64       22.88      6.42 o 
  -6   2  16        2.79       -4.42      7.07 o 
  -5   2  16      114.08      134.32     11.38 o 
  -4   2  16       10.78        7.61      5.06 o 
  -3   2  16      132.79      119.71     10.10 o 
  -2   2  16       27.65       24.14      2.66 o 
  -1   2  16      203.47      186.56      4.63 o 
   0   2  16       22.27       29.17      1.94 o 
   1   2  16      711.39      712.47     11.47 o 
   2   2  16       14.32       21.27      3.95 o 
   3   2  16        7.09        9.27      3.55 o 
   4   2  16       29.41       31.43      6.78 o 
   5   2  16        1.23       -0.20      5.48 o 
  -5   3  16        4.03        9.32      6.48 o 
  -4   3  16       18.96       -0.09      7.83 o 
  -3   3  16      762.07      685.91     53.64 o 
  -2   3  16      177.91      193.90     14.08 o 
  -1   3  16      920.38      937.44     20.31 o 
   0   3  16        1.40        1.47      1.21 o 
   1   3  16      126.52      133.51      6.01 o 
   2   3  16      165.10      173.42      7.06 o 
   3   3  16      294.13      263.47     19.57 o 
   4   3  16      120.84      142.75     15.84 o 
   5   3  16       19.20       32.06      9.52 o 
  -5   4  16        0.22        4.46      6.14 o 
  -4   4  16       48.27       44.50      8.42 o 
  -3   4  16      230.75      227.57     16.49 o 
  -2   4  16       57.82       69.32      7.72 o 
  -1   4  16       12.17       14.10      2.55 o 
   0   4  16       12.92        7.73      1.99 o 
   1   4  16      112.54      116.87      4.75 o 
   2   4  16       34.56       45.02      4.73 o 
   3   4  16       98.53      104.81      8.76 o 
   4   4  16       35.54       44.96      7.76 o 
   5   4  16       58.61       66.26     19.80 o 
  -5   5  16        2.78        0.81      5.06 o 
  -4   5  16        6.93       12.10      7.93 o 
  -3   5  16        1.47        2.31      5.59 o 
  -2   5  16       21.11       19.88      4.10 o 
  -1   5  16      357.25      365.55     10.59 o 
   0   5  16      144.67      147.87      6.14 o 
   1   5  16      321.14      315.11     18.19 o 
   2   5  16      103.19      109.67     10.16 o 
   3   5  16       16.77       16.44      4.11 o 
   4   5  16       75.47       98.68     10.43 o 
   5   5  16        5.94       19.96      7.82 o 
  -5   6  16        7.56        7.09      5.20 o 
  -4   6  16        3.77        7.84      6.91 o 
  -3   6  16      101.34      114.76     11.52 o 
  -2   6  16      196.47      186.35     14.00 o 
  -1   6  16      426.53      387.35     12.03 o 
   0   6  16       51.39       53.20      4.50 o 
   1   6  16      528.69      496.57     33.66 o 
   2   6  16      307.16      286.85     24.25 o 
   3   6  16        4.29       -1.21      4.26 o 
   4   6  16        5.92        2.89      5.38 o 
   5   6  16        1.21        1.22      7.93 o 
  -5   7  16        0.63        3.53      5.62 o 
  -4   7  16        1.01       -2.73      5.50 o 
  -3   7  16       68.33       79.11      9.73 o 
  -2   7  16       11.45       14.73      7.59 o 
  -1   7  16       67.41       67.78      5.92 o 
   0   7  16        0.85        3.52      3.09 o 
   1   7  16        0.15        0.66      3.55 o 
   2   7  16        8.21        8.57      4.99 o 
   3   7  16       42.85       43.05      8.22 o 
   4   7  16       15.71       10.43      5.98 o 
  -4   8  16        1.66        8.73      6.03 o 
  -3   8  16       62.26       82.68      7.77 o 
  -2   8  16       23.91       23.69      4.88 o 
  -1   8  16       56.27       56.14      4.56 o 
   0   8  16      120.67      102.89      6.64 o 
   1   8  16        6.77        8.96      6.09 o 
   2   8  16       31.64       38.42      8.37 o 
   3   8  16      131.99      147.40     24.94 o 
   4   8  16        0.97       -0.87      3.78 o 
  -4   9  16        4.84       -1.12      4.64 o 
  -3   9  16       60.76       55.61      6.95 o 
  -2   9  16        0.35        5.17      3.65 o 
  -1   9  16        3.91        6.07      3.14 o 
   0   9  16       48.76       53.34      5.62 o 
   1   9  16        0.83        3.15      3.86 o 
   2   9  16       60.97       61.06      9.79 o 
   3   9  16        8.37        2.97      4.49 o 
  -3  10  16        4.54        4.89      3.41 o 
  -2  10  16       10.88       12.44      4.93 o 
  -1  10  16        0.82        4.27      3.11 o 
   0  10  16        6.72        6.55      3.67 o 
   1  10  16       17.51       23.74      4.16 o 
   2  10  16        1.26        5.72      4.91 o 
   3  10  16        7.06        9.95      5.13 o 
  -2  11  16        8.20        0.28      3.84 o 
  -1  11  16        1.22       -0.51      4.02 o 
   0  11  16        4.85        4.48      4.27 o 
   1  11  16        1.89        1.96      5.61 o 
   2  11  16        2.92        2.40      3.94 o 
  -1  12  16        2.22       -1.42      4.70 o 
   0  12  16        2.50       -0.66      5.17 o 
  -5   0  17        0.31        4.73      7.09 o 
  -3   0  17      108.69      104.31     10.42 o 
  -1   0  17       36.27       30.27      3.76 o 
   1   0  17       36.90       30.46      3.94 o 
   3   0  17        0.31        1.35      4.00 o 
   5   0  17        0.73       10.90      7.97 o 
  -6   1  17        0.80       -1.90      8.34 o 
  -5   1  17      144.97      168.00     16.48 o 
  -4   1  17        3.34       12.45      5.85 o 
  -3   1  17       15.69       25.34      5.99 o 
  -2   1  17       70.23       59.29      3.87 o 
  -1   1  17      609.12      608.58     10.06 o 
   0   1  17      225.62      219.12      4.16 o 
   1   1  17        4.31        4.17      1.82 o 
   2   1  17      133.11      137.71      5.15 o 
   3   1  17        1.01       -0.21      3.81 o 
   4   1  17        4.38        9.92      5.53 o 
   5   1  17       28.26       18.82      7.92 o 
  -6   2  17       28.83        4.41      7.52 o 
  -5   2  17        0.43        3.84      7.44 o 
  -4   2  17      286.84      244.43     29.77 o 
  -3   2  17        8.59       11.44      5.77 o 
  -2   2  17      353.31      313.08      9.71 o 
  -1   2  17       75.40       69.18      3.11 o 
   0   2  17      232.46      241.27      5.28 o 
   1   2  17      132.48      139.81      4.04 o 
   2   2  17      108.70      118.98      5.28 o 
   3   2  17        5.60        3.63      3.36 o 
   4   2  17       39.19       25.38      7.12 o 
   5   2  17        0.00        4.76      5.37 o 
  -5   3  17        6.86        9.14      6.47 o 
  -4   3  17        0.33       -0.88      6.56 o 
  -3   3  17        7.26       11.85      5.60 o 
  -2   3  17       72.88       75.12      6.30 o 
  -1   3  17        4.60        7.33      2.59 o 
   0   3  17      309.65      293.78      7.14 o 
   1   3  17       53.10       54.33      4.82 o 
   2   3  17       99.62      110.66      5.68 o 
   3   3  17       14.97       12.67      4.28 o 
   4   3  17        7.20       12.76      6.11 o 
   5   3  17        6.60       18.88     11.39 o 
  -5   4  17        0.73       -5.48      6.20 o 
  -4   4  17       57.42       57.77      9.18 o 
  -3   4  17       24.19       22.35      5.53 o 
  -2   4  17        2.45       10.68      4.07 o 
  -1   4  17        0.31       -0.90      2.43 o 
   0   4  17       42.22       43.89      2.90 o 
   1   4  17      224.85      218.29     10.86 o 
   2   4  17        0.59       -0.02      3.10 o 
   3   4  17       15.66       10.08      3.90 o 
   4   4  17        2.85       -1.53      4.44 o 
   5   4  17       12.51       14.72      8.48 o 
  -5   5  17        6.97        2.62      5.25 o 
  -4   5  17       23.69       21.29      8.74 o 
  -3   5  17       85.25      102.47     10.46 o 
  -2   5  17       12.42       11.96      3.89 o 
  -1   5  17        3.19        7.26      3.19 o 
   0   5  17      137.82      141.23     10.60 o 
   1   5  17        9.93       12.56      3.23 o 
   2   5  17        0.16        5.49      3.46 o 
   3   5  17      135.44      133.54     11.23 o 
   4   5  17        0.65       -5.70      5.70 o 
   5   5  17       10.43       11.26      6.58 o 
  -5   6  17        0.18       -0.34      4.47 o 
  -4   6  17        4.66       11.10      7.13 o 
  -3   6  17        0.05        7.01      5.86 o 
  -2   6  17       29.96       35.56      5.27 o 
  -1   6  17        1.19        1.21      2.74 o 
   0   6  17      180.30      170.96      9.18 o 
   1   6  17      107.14      103.15     10.13 o 
   2   6  17      232.39      205.86     19.77 o 
   3   6  17       27.94       28.91      5.09 o 
   4   6  17        0.35        8.06      5.32 o 
  -5   7  17        0.10        2.24      5.43 o 
  -4   7  17        6.12       12.49      6.53 o 
  -3   7  17       91.55       90.44      7.34 o 
  -2   7  17        0.32       -4.53      4.53 o 
  -1   7  17       90.81       98.21      6.71 o 
   0   7  17      158.28      159.47      8.81 o 
   1   7  17        1.53        6.05      3.49 o 
   2   7  17       27.22       35.89      6.11 o 
   3   7  17        0.92       -2.20      4.25 o 
   4   7  17        3.15        3.34      5.09 o 
  -4   8  17        2.93        8.52      5.97 o 
  -3   8  17        5.43        8.94      4.93 o 
  -2   8  17       67.37       67.09      6.30 o 
  -1   8  17       17.70       13.13      2.80 o 
   0   8  17        6.30        1.62      3.09 o 
   1   8  17       20.90       29.97      5.46 o 
   2   8  17       65.75       62.00     16.07 o 
   3   8  17        1.40        4.02      4.91 o 
   4   8  17        8.50       -3.47      9.10 o 
  -4   9  17        0.94        0.14      3.82 o 
  -3   9  17        9.33        4.52      3.49 o 
  -2   9  17        6.23        3.34      4.22 o 
  -1   9  17       18.15       27.39      4.46 o 
   0   9  17       21.66       23.54      3.64 o 
   1   9  17        6.99       10.32      4.10 o 
   2   9  17       99.23       96.23     14.19 o 
   3   9  17        0.37       -1.80      4.54 o 
  -3  10  17        6.98        4.67      3.19 o 
  -2  10  17        1.51        4.74      4.25 o 
  -1  10  17       14.03       10.28      2.91 o 
   0  10  17        4.73        2.67      3.67 o 
   1  10  17        0.40        6.61      3.36 o 
   2  10  17       24.45       21.64     10.48 o 
  -2  11  17        4.93       -0.96      3.57 o 
  -1  11  17        0.12        0.50      2.75 o 
   0  11  17        1.97        0.40      3.57 o 
   1  11  17        4.04        2.97      3.59 o 
   2  11  17        2.05        9.54      4.92 o 
  -6   0  18        0.12       -0.78      6.30 o 
  -4   0  18       27.50       18.71      9.68 o 
  -2   0  18      106.82      109.29      5.64 o 
   0   0  18      516.67      543.50     12.72 o 
   2   0  18      180.93      171.29      9.39 o 
   4   0  18      286.40      267.54     52.50 o 
  -6   1  18        0.51        4.67      7.25 o 
  -5   1  18       23.93       19.18      7.60 o 
  -4   1  18        1.20        2.83      6.02 o 
  -3   1  18      198.73      232.38     13.36 o 
  -2   1  18       25.07       25.29      2.70 o 
  -1   1  18        3.00        6.29      1.88 o 
   0   1  18       72.67       82.55      2.70 o 
   1   1  18        0.92        0.84      3.07 o 
   2   1  18       10.26       11.84      2.79 o 
   3   1  18      136.55      117.10     11.16 o 
   4   1  18       48.38       56.12      7.83 o 
   5   1  18        4.23        6.90      5.56 o 
  -6   2  18        3.85       -1.43      6.73 o 
  -5   2  18       37.37       27.67      9.73 o 
  -4   2  18      179.39      149.21     22.57 o 
  -3   2  18      479.56      458.45     48.73 o 
  -2   2  18       23.14       17.67      3.40 o 
  -1   2  18       36.30       38.15      2.73 o 
   0   2  18        8.93       11.74      2.00 o 
   1   2  18      424.78      412.40     12.15 o 
   2   2  18       83.16       85.16      4.72 o 
   3   2  18       24.52       24.45      3.35 o 
   4   2  18       22.79       18.21      7.45 o 
   5   2  18        1.74       -4.73      6.33 o 
  -5   3  18        3.05        7.30      7.59 o 
  -4   3  18      180.03      156.89     15.38 o 
  -3   3  18      106.46      101.32      9.19 o 
  -2   3  18      109.27      125.11      8.03 o 
  -1   3  18        1.41        0.92      2.71 o 
   0   3  18       68.67       65.15      3.29 o 
   1   3  18       33.86       31.48      5.44 o 
   2   3  18        2.09        5.64      3.23 o 
   3   3  18       30.66       24.39      4.33 o 
   4   3  18       15.94       16.61      6.22 o 
   5   3  18        0.23       19.74     11.05 o 
  -5   4  18       21.86       21.30      6.41 o 
  -4   4  18       26.66       24.19      8.77 o 
  -3   4  18       42.46       44.59      6.40 o 
  -2   4  18       27.46       36.04      5.03 o 
  -1   4  18      140.75      140.54      7.62 o 
   0   4  18      264.19      241.50      7.86 o 
   1   4  18       95.13       88.54      5.64 o 
   2   4  18      140.31      139.14      8.29 o 
   3   4  18       65.05       71.66      6.14 o 
   4   4  18        0.82        3.68      4.47 o 
   5   4  18        3.41       -6.41      6.41 o 
  -5   5  18        3.16        5.70      6.14 o 
  -4   5  18       12.57       19.75      7.36 o 
  -3   5  18        0.30        3.55      6.47 o 
  -2   5  18       35.20       36.37      4.86 o 
  -1   5  18       34.41       47.01      4.33 o 
   0   5  18      135.26      141.25      7.69 o 
   1   5  18      142.03      140.84      6.61 o 
   2   5  18      178.29      165.03      9.03 o 
   3   5  18        3.92        2.26      3.53 o 
   4   5  18       14.66       13.09      5.75 o 
   5   5  18        0.92        5.72      6.74 o 
  -5   6  18       32.93       12.22      5.30 o 
  -4   6  18        9.01       12.67      8.36 o 
  -3   6  18       17.67       14.30      6.34 o 
  -2   6  18       84.17       96.39      7.99 o 
  -1   6  18       13.44       12.93      3.18 o 
   0   6  18      136.20      136.87      9.41 o 
   1   6  18       44.00       50.09      4.53 o 
   2   6  18       22.14       19.50      4.82 o 
   3   6  18       22.75       34.89      5.18 o 
   4   6  18        2.64        9.36      9.01 o 
  -4   7  18       74.55       91.54     11.03 o 
  -3   7  18       33.79       34.57      5.47 o 
  -2   7  18       78.88       96.29      7.39 o 
  -1   7  18       26.13       27.83      3.94 o 
   0   7  18      106.71      114.84      7.27 o 
   1   7  18        4.60        1.73      3.04 o 
   2   7  18        0.16       -0.53      5.36 o 
   3   7  18       54.52       49.71      9.04 o 
   4   7  18        0.84       11.94      6.84 o 
  -4   8  18        2.64        1.93      4.76 o 
  -3   8  18       11.12        5.71      4.24 o 
  -2   8  18       14.55        8.64      4.19 o 
  -1   8  18       37.53       39.98      4.71 o 
   0   8  18       61.78       64.36      5.48 o 
   1   8  18       40.31       38.92      4.95 o 
   2   8  18        2.44        2.34      4.80 o 
   3   8  18       18.63       32.38      8.53 o 
   4   8  18        1.21       -1.57      7.80 o 
  -4   9  18        6.67        3.71      4.77 o 
  -3   9  18        0.43       -3.41      3.41 o 
  -2   9  18        2.83       -3.10      4.09 o 
  -1   9  18        2.94        1.10      3.27 o 
   0   9  18       32.53       37.87      5.49 o 
   1   9  18      116.22      128.30      7.82 o 
   2   9  18        3.53        0.14      3.23 o 
   3   9  18        8.98        8.42      4.50 o 
  -3  10  18        0.12        0.47      3.94 o 
  -2  10  18       16.65        8.19      4.79 o 
  -1  10  18       60.07       72.63     14.12 o 
   0  10  18        0.45        0.36      5.48 o 
   1  10  18        3.13        5.34      3.57 o 
   2  10  18        1.63        2.11      6.99 o 
  -2  11  18        3.28        4.72      4.89 o 
  -1  11  18        1.33       -3.79      5.52 o 
   0  11  18        0.02       -1.19      3.56 o 
   1  11  18        0.73        0.00      4.74 o 
  -5   0  19      108.36       80.94     29.37 o 
  -3   0  19      357.35      434.86     34.86 o 
  -1   0  19     1007.63     1129.26     28.38 o 
   1   0  19      354.10      388.52     21.20 o 
   3   0  19      182.24      147.10     24.28 o 
   5   0  19        0.10        3.50     10.25 o 
  -5   1  19        2.94       16.63     11.74 o 
  -4   1  19       41.34       51.43      8.50 o 
  -3   1  19       25.20       29.73      6.56 o 
  -2   1  19       71.86       76.06      4.92 o 
  -1   1  19      606.60      600.77     11.87 o 
   0   1  19      440.35      429.00     13.29 o 
   1   1  19        0.77        1.44      3.19 o 
   2   1  19      150.48      131.10      6.34 o 
   3   1  19       86.45       80.07      6.31 o 
   4   1  19       30.86       41.88      6.81 o 
   5   1  19        4.42       13.55      5.58 o 
  -5   2  19       68.15       97.24     13.86 o 
  -4   2  19       26.83       29.94      6.73 o 
  -3   2  19        8.75        7.47      5.41 o 
  -2   2  19       57.55       60.37      6.15 o 
  -1   2  19       81.65       86.32      5.21 o 
   0   2  19       89.45      109.47      4.21 o 
   1   2  19        0.48       -0.70      3.26 o 
   2   2  19       72.95       88.74      5.92 o 
   3   2  19        0.15        0.99      2.67 o 
   4   2  19       94.30       84.48      9.22 o 
   5   2  19        2.06        5.68      5.99 o 
  -5   3  19        3.37       11.53      5.95 o 
  -4   3  19        2.73        8.13      7.20 o 
  -3   3  19        7.15       10.53      5.24 o 
  -2   3  19      263.09      271.85     12.50 o 
  -1   3  19      198.35      188.18      7.98 o 
   0   3  19       32.85       29.52      3.07 o 
   1   3  19      140.64      141.47      8.69 o 
   2   3  19        0.03        1.70      3.16 o 
   3   3  19        0.29        2.88      3.51 o 
   4   3  19       10.87        6.96      5.22 o 
   5   3  19        3.57        6.07      5.98 o 
  -5   4  19       29.12       21.69      7.22 o 
  -4   4  19       15.61       15.55      8.28 o 
  -3   4  19      124.78      129.94     16.77 o 
  -2   4  19       92.75       96.76      6.99 o 
  -1   4  19       13.07       11.60      3.28 o 
   0   4  19       10.60       10.34      3.70 o 
   1   4  19      507.80      489.18     27.70 o 
   2   4  19        0.89        3.07      3.18 o 
   3   4  19       26.68       33.16      4.60 o 
   4   4  19       13.92       15.12      4.49 o 
   5   4  19       17.79       16.34      8.01 o 
  -5   5  19        4.55        3.77      5.65 o 
  -4   5  19        0.38        7.77      6.36 o 
  -3   5  19       61.26       86.49      9.96 o 
  -2   5  19       28.80       37.51      4.86 o 
  -1   5  19      384.97      379.86     11.52 o 
   0   5  19       17.17       14.53      4.03 o 
   1   5  19        0.13       -2.78      3.62 o 
   2   5  19      109.56      110.28      8.92 o 
   3   5  19      159.47      152.46     11.40 o 
   4   5  19        0.41        2.81      5.94 o 
  -5   6  19        0.93        1.93      4.24 o 
  -4   6  19        0.27       -2.27      7.80 o 
  -3   6  19        0.97        5.85      5.85 o 
  -2   6  19       19.40       25.92      4.47 o 
  -1   6  19      146.28      141.72      7.46 o 
   0   6  19       20.07       29.07      5.12 o 
   1   6  19        2.63        3.88      3.43 o 
   2   6  19      235.66      235.32     22.40 o 
   3   6  19        0.30       -5.79      5.79 o 
   4   6  19       27.70       29.27     14.33 o 
  -4   7  19       19.82       11.19      7.06 o 
  -3   7  19      107.21       93.10      7.30 o 
  -2   7  19       21.74       21.51      3.88 o 
  -1   7  19      105.11      108.80      7.19 o 
   0   7  19        7.67        9.45      4.41 o 
   1   7  19       54.92       55.56      4.59 o 
   2   7  19        0.03       -3.27      3.27 o 
   3   7  19       16.86       20.18      5.78 o 
   4   7  19        4.20       36.56     20.46 o 
  -4   8  19        0.26       -2.63      5.48 o 
  -3   8  19        3.09        2.23      5.34 o 
  -2   8  19        0.12       -3.67      3.98 o 
  -1   8  19        2.85        7.37      3.55 o 
   0   8  19       39.56       33.14      4.40 o 
   1   8  19        6.42        8.06      3.74 o 
   2   8  19        1.46       -1.27      4.22 o 
   3   8  19       21.28       13.06      5.10 o 
  -3   9  19        0.07       -3.11      3.11 o 
  -2   9  19       43.41       47.02      7.11 o 
  -1   9  19       10.34        8.66      3.00 o 
   0   9  19        0.51        5.74      3.45 o 
   1   9  19        8.39        4.95      3.32 o 
   2   9  19       14.14       15.31      5.23 o 
   3   9  19        1.38       -0.31      5.19 o 
  -3  10  19       12.14        3.91      4.32 o 
  -2  10  19        2.61        5.71      3.57 o 
  -1  10  19        3.16        5.48      8.36 o 
   0  10  19        0.15        7.26      3.41 o 
   1  10  19        3.76        6.86      3.96 o 
   2  10  19       28.78       23.94      5.57 o 
  -1  11  19       25.89       25.18      6.60 o 
   0  11  19        0.03        0.68      3.30 o 
  -4   0  20      483.06      493.31     51.33 o 
  -2   0  20       24.97       29.22      5.34 o 
   0   0  20      100.11       86.98     10.25 o 
   2   0  20      267.33      245.08     18.56 o 
   4   0  20      128.10      109.27     12.47 o 
  -5   1  20        6.74        9.85      7.69 o 
  -4   1  20      174.89      183.07     16.28 o 
  -3   1  20       20.22       20.94      8.80 o 
  -2   1  20      109.78      100.44      6.00 o 
  -1   1  20        1.64        2.42      2.72 o 
   0   1  20      146.43      142.36      5.87 o 
   1   1  20      179.88      185.50     10.31 o 
   2   1  20       46.39       42.92      6.14 o 
   3   1  20       28.70       26.70      3.77 o 
   4   1  20        0.00       -0.75      6.68 o 
   5   1  20        0.58        1.70      4.91 o 
  -5   2  20        0.60       -1.95      9.69 o 
  -4   2  20       22.32       21.44      6.22 o 
  -3   2  20      142.51      147.80     12.77 o 
  -2   2  20       15.10       21.98      4.96 o 
  -1   2  20       53.78       59.82      4.45 o 
   0   2  20      118.12      107.85      5.14 o 
   1   2  20        3.14        2.95      3.71 o 
   2   2  20       13.41       11.76      3.44 o 
   3   2  20       57.55       43.69      4.45 o 
   4   2  20        0.00        0.22      4.82 o 
   5   2  20        1.01        8.80      7.61 o 
  -5   3  20       28.54       20.27      6.51 o 
  -4   3  20      105.94      101.85     17.09 o 
  -3   3  20        1.39       -1.25      5.35 o 
  -2   3  20       89.21      101.70      7.36 o 
  -1   3  20       33.68       30.00      3.79 o 
   0   3  20      244.73      260.76     12.60 o 
   1   3  20      166.66      167.87     12.01 o 
   2   3  20      387.50      357.07     18.57 o 
   3   3  20        0.47        2.25      3.78 o 
   4   3  20       16.97       13.19      5.27 o 
   5   3  20        0.38        2.14      6.08 o 
  -5   4  20        2.95        0.62      5.18 o 
  -4   4  20       14.54        5.86      7.31 o 
  -3   4  20       67.37       70.19     10.94 o 
  -2   4  20      125.10      140.89      9.41 o 
  -1   4  20       19.93       27.13      4.32 o 
   0   4  20        9.52       16.44      4.14 o 
   1   4  20       63.23       72.99      7.70 o 
   2   4  20      330.98      329.07     11.85 o 
   3   4  20       13.69       10.82      4.23 o 
   4   4  20        0.08       -1.08      6.06 o 
  -5   5  20        3.91        5.52      5.44 o 
  -4   5  20       22.64       25.60      7.99 o 
  -3   5  20      119.67       93.10     12.49 o 
  -2   5  20       44.34       52.67      5.23 o 
  -1   5  20       29.54       32.34      3.80 o 
   0   5  20       13.74       16.02      4.19 o 
   1   5  20       11.51       21.55      5.74 o 
   2   5  20      126.26      131.09      8.22 o 
   3   5  20        1.03        6.97      3.89 o 
   4   5  20        0.00       -5.43      5.43 o 
  -5   6  20       18.47       10.04      5.72 o 
  -4   6  20        3.61       -6.18      7.21 o 
  -3   6  20       33.72       39.81      7.74 o 
  -2   6  20       23.95       25.71      4.25 o 
  -1   6  20      127.71      143.98      7.23 o 
   0   6  20       29.84       30.64      4.87 o 
   1   6  20       63.44       67.94      7.98 o 
   2   6  20       25.36       23.96      4.27 o 
   3   6  20       10.99        9.81      3.83 o 
   4   6  20        0.05       -0.02      4.54 o 
  -4   7  20       12.12       13.24      7.02 o 
  -3   7  20        0.29        6.13      5.53 o 
  -2   7  20        8.43        4.61      3.23 o 
  -1   7  20        1.52       -3.74      3.74 o 
   0   7  20      166.60      185.76     10.12 o 
   1   7  20       22.22       23.74      3.61 o 
   2   7  20        2.52       10.12      3.33 o 
   3   7  20        2.41        0.47      4.97 o 
   4   7  20        0.24       -9.81      9.81 o 
  -4   8  20        2.69        9.29      5.73 o 
  -3   8  20       11.38       18.39      4.10 o 
  -2   8  20       41.98       50.75      7.47 o 
  -1   8  20       82.97       82.84      5.65 o 
   0   8  20       41.13       49.29      5.39 o 
   1   8  20       14.55       14.06      6.04 o 
   2   8  20        5.85        5.85      4.34 o 
   3   8  20       15.70        5.74      6.69 o 
  -3   9  20        5.71        0.74      2.94 o 
  -2   9  20        0.04       -2.33      3.70 o 
  -1   9  20        0.54        3.55      2.74 o 
   0   9  20        0.39        2.96      3.01 o 
   1   9  20        4.45        6.30      3.85 o 
   2   9  20       11.83        8.05      5.88 o 
  -2  10  20        2.27        2.14      2.57 o 
  -1  10  20       25.09       12.40      4.09 o 
   0  10  20       12.45        7.95      3.40 o 
   1  10  20        1.17       -2.44      4.28 o 
   2  10  20        1.94        3.20      5.13 o 
  -1  11  20       22.59       12.55      5.47 o 
   0  11  20       24.57       16.97      9.08 o 
  -5   0  21       64.38       41.99      9.29 o 
  -3   0  21       40.27       54.50     16.83 o 
  -1   0  21      271.99      239.12     12.36 o 
   1   0  21      955.76     1064.53     54.69 o 
   3   0  21        1.65        2.57      3.88 o 
   5   0  21       23.37       11.20     11.85 o 
  -5   1  21       38.34       46.90      9.97 o 
  -4   1  21      106.74      126.62     11.78 o 
  -3   1  21        2.44        5.26      5.12 o 
  -2   1  21      360.59      322.14     12.53 o 
  -1   1  21      195.35      201.80      7.89 o 
   0   1  21        4.00        8.31      4.58 o 
   1   1  21        5.10        4.66      3.94 o 
   2   1  21       20.12       28.25      5.63 o 
   3   1  21      217.88      177.31     11.08 o 
   4   1  21        0.27       -2.50      7.36 o 
   5   1  21       12.85        8.44      7.46 o 
  -5   2  21       34.21       29.02     13.17 o 
  -4   2  21       27.77       35.12      7.35 o 
  -3   2  21       12.85       12.93      5.57 o 
  -2   2  21        7.33       14.07      4.14 o 
  -1   2  21       34.64       36.53      3.96 o 
   0   2  21      243.80      248.46     10.31 o 
   1   2  21       10.17       11.55      4.93 o 
   2   2  21     1014.11     1025.46     36.72 o 
   3   2  21        7.09        4.56      3.68 o 
   4   2  21       12.05       10.12      4.95 o 
   5   2  21        0.04       -3.13     11.61 o 
  -5   3  21        0.94        2.57      4.63 o 
  -4   3  21        6.06        9.74      5.22 o 
  -3   3  21       38.51       28.41      7.64 o 
  -2   3  21       73.69       87.78      7.36 o 
  -1   3  21      389.14      412.21     14.60 o 
   0   3  21      235.30      221.95     10.27 o 
   1   3  21      546.80      584.48     25.17 o 
   2   3  21      205.65      188.40     11.07 o 
   3   3  21       42.32       47.36      6.78 o 
   4   3  21       34.53       41.88      6.09 o 
  -5   4  21        3.69        7.26      5.38 o 
  -4   4  21        5.62        8.57      7.52 o 
  -3   4  21       86.84      103.90     10.05 o 
  -2   4  21      135.24      141.72      9.44 o 
  -1   4  21        0.44        1.84      3.31 o 
   0   4  21      162.47      167.88      8.95 o 
   1   4  21        0.85        0.53      4.20 o 
   2   4  21       54.48       44.69      4.60 o 
   3   4  21       21.04       25.38      4.81 o 
   4   4  21        7.91        5.43      4.99 o 
  -5   5  21       21.35       13.14      5.06 o 
  -4   5  21        0.04        4.40      6.01 o 
  -3   5  21       25.13       39.52      6.03 o 
  -2   5  21      116.37      134.72     10.94 o 
  -1   5  21       11.82       11.99      3.81 o 
   0   5  21        0.34        2.47      4.35 o 
   1   5  21       12.25       12.01      5.61 o 
   2   5  21       23.36       31.85      4.22 o 
   3   5  21       25.11       34.12      8.06 o 
   4   5  21       17.80       15.44      6.68 o 
  -4   6  21       55.47       55.35     11.19 o 
  -3   6  21       70.69       85.03      9.53 o 
  -2   6  21       48.39       55.05      5.02 o 
  -1   6  21       10.86        4.76      3.44 o 
   0   6  21      307.71      326.60     13.23 o 
   1   6  21        0.19        5.01      5.88 o 
   2   6  21      126.43      132.22     11.06 o 
   3   6  21        1.33       -2.39      3.33 o 
   4   6  21       24.01       14.20      6.42 o 
  -4   7  21        0.02        3.77      5.20 o 
  -3   7  21        0.58       -5.44      5.44 o 
  -2   7  21       21.36       23.01      4.37 o 
  -1   7  21       69.63       72.01      5.90 o 
   0   7  21       18.55       18.90      5.13 o 
   1   7  21       36.42       36.39      4.56 o 
   2   7  21        6.29        2.05      3.00 o 
   3   7  21        6.17        4.56      4.55 o 
  -4   8  21        0.00        0.51      4.10 o 
  -3   8  21       47.08       44.88      8.57 o 
  -2   8  21       26.74       33.01      6.11 o 
  -1   8  21       50.58       59.49      6.25 o 
   0   8  21       32.40       43.18      5.21 o 
   1   8  21       33.29       26.79      4.06 o 
   2   8  21        0.01        4.91      3.28 o 
   3   8  21        0.36        0.80      4.53 o 
  -3   9  21        4.36        6.02      5.29 o 
  -2   9  21        7.10        3.86      3.55 o 
  -1   9  21        0.09       -0.98      2.58 o 
   0   9  21       14.25        9.45      3.44 o 
   1   9  21       16.74       17.52      6.15 o 
   2   9  21       39.68       35.62     20.57 o 
  -2  10  21        9.02        2.45      6.57 o 
  -1  10  21        8.76        7.95      5.72 o 
   0  10  21       15.55       10.16      4.06 o 
   1  10  21        3.11        5.50      4.65 o 
  -4   0  22       14.56       10.19     11.79 o 
  -2   0  22      111.98      124.59     13.59 o 
   0   0  22      900.00      973.02     48.37 o 
   2   0  22      128.89       98.84     12.62 o 
   4   0  22       14.00        9.10      9.77 o 
  -5   1  22       59.89       38.68      9.28 o 
  -4   1  22        0.60       -1.38      6.04 o 
  -3   1  22       14.33        9.28      5.03 o 
  -2   1  22        9.43        7.47      3.22 o 
  -1   1  22      999.25      934.78     24.75 o 
   0   1  22      667.72      680.76     25.26 o 
   1   1  22      611.80      618.08     21.78 o 
   2   1  22        9.05        7.88      5.08 o 
   3   1  22        0.75        3.22      3.31 o 
   4   1  22       23.22       37.40      9.03 o 
  -5   2  22        1.30        7.28     10.32 o 
  -4   2  22       55.90       43.78      7.04 o 
  -3   2  22       37.32       45.58      6.80 o 
  -2   2  22        0.01        2.67      3.52 o 
  -1   2  22      139.68      140.22      6.45 o 
   0   2  22        7.50        7.69      4.53 o 
   1   2  22       16.39       15.86      5.48 o 
   2   2  22       52.42       44.42      6.07 o 
   3   2  22       94.49       84.27      6.89 o 
   4   2  22        0.97        8.95      5.80 o 
  -5   3  22        3.81        8.87      4.99 o 
  -4   3  22       11.28       13.63      7.01 o 
  -3   3  22        1.79       -4.83      5.57 o 
  -2   3  22      118.50      108.97      8.61 o 
  -1   3  22       97.75       89.81      7.47 o 
   0   3  22      191.53      190.60     11.82 o 
   1   3  22       74.02       77.22      7.68 o 
   2   3  22      106.32      107.66      7.78 o 
   3   3  22       11.15        8.92      3.29 o 
   4   3  22        4.93       10.99      5.42 o 
  -5   4  22        1.62        1.36      4.31 o 
  -4   4  22        3.52       -1.73      6.36 o 
  -3   4  22       23.66       19.32      9.75 o 
  -2   4  22      274.29      291.79     13.85 o 
  -1   4  22       23.38       19.40      4.58 o 
   0   4  22      243.92      232.32     12.83 o 
   1   4  22      464.52      451.06     25.70 o 
   2   4  22        0.24        2.10      3.94 o 
   3   4  22        4.26        0.50      3.88 o 
   4   4  22        1.11        4.89      6.01 o 
  -5   5  22        0.29        2.04      5.21 o 
  -4   5  22       32.40       34.27      8.80 o 
  -3   5  22        5.56        6.40      4.68 o 
  -2   5  22       13.10        7.85      3.92 o 
  -1   5  22      193.83      200.24      9.97 o 
   0   5  22        7.07        2.19      3.62 o 
   1   5  22       55.91       66.93     11.22 o 
   2   5  22       21.86       17.19      3.85 o 
   3   5  22        0.00       -0.81      3.35 o 
   4   5  22        0.19        0.34     15.74 o 
  -4   6  22        2.84        1.39      5.16 o 
  -3   6  22       32.56       33.63      7.03 o 
  -2   6  22       14.00       13.12      3.76 o 
  -1   6  22       49.77       66.65      9.52 o 
   0   6  22       36.80       41.29      5.21 o 
   1   6  22       22.17       31.55      6.96 o 
   2   6  22        5.27        3.77      3.48 o 
   3   6  22        6.78        9.05      4.16 o 
  -4   7  22        4.36        1.05      4.63 o 
  -3   7  22        5.75        1.79      5.95 o 
  -2   7  22        5.50        3.53      3.11 o 
  -1   7  22       36.27       31.24      4.86 o 
   0   7  22        0.60        3.51      4.73 o 
   1   7  22       14.35       16.61      5.36 o 
   2   7  22       30.17       28.92      6.32 o 
   3   7  22       13.71        0.99      3.94 o 
  -3   8  22        0.18       -3.64      3.64 o 
  -2   8  22       38.88       47.42      5.47 o 
  -1   8  22        0.34       -0.73      3.46 o 
   0   8  22        0.03        0.42      3.51 o 
   1   8  22        0.23        1.31      3.71 o 
   2   8  22        2.29       -1.03      3.67 o 
   3   8  22        0.85        1.43      4.40 o 
  -3   9  22        2.00        4.90      6.06 o 
  -2   9  22       16.83       10.51      3.56 o 
  -1   9  22       10.11        8.30      3.27 o 
   0   9  22        0.48       -3.02      3.02 o 
   1   9  22        1.85        5.00      4.39 o 
   2   9  22       13.45       16.76      6.40 o 
  -1  10  22       37.16       15.69      5.93 o 
   0  10  22        0.84        1.68      3.30 o 
   1  10  22        4.06        4.74      3.48 o 
  -5   0  23       68.50       52.97     16.84 o 
  -3   0  23        0.51       -2.18      8.08 o 
  -1   0  23        2.95        8.45      4.78 o 
   1   0  23     1069.85     1150.33     55.64 o 
   3   0  23        7.79        6.08      5.93 o 
  -5   1  23        0.34       -2.98      5.70 o 
  -4   1  23        3.46       10.82      6.92 o 
  -3   1  23        0.80        1.62      4.75 o 
  -2   1  23        0.30       -0.22      4.60 o 
  -1   1  23        2.18       -0.75      4.08 o 
   0   1  23      293.83      305.33     14.38 o 
   1   1  23      118.64      134.34      8.70 o 
   2   1  23       60.74       57.78      6.44 o 
   3   1  23       14.29       18.44      5.18 o 
   4   1  23       21.52       29.39     11.68 o 
  -5   2  23       21.03       11.15      9.70 o 
  -4   2  23        1.57       12.86      5.85 o 
  -3   2  23        0.50        1.64      4.69 o 
  -2   2  23       49.45       42.92      5.73 o 
  -1   2  23       12.72       15.85      4.41 o 
   0   2  23      148.67      173.78      9.86 o 
   1   2  23       23.43       33.72      6.29 o 
   2   2  23        6.37       10.19      5.12 o 
   3   2  23        4.79        0.07      4.36 o 
   4   2  23        2.29       -0.39      7.75 o 
  -5   3  23       33.59       40.72     42.19 o 
  -4   3  23       20.88       16.28      5.64 o 
  -3   3  23       54.04       78.94     15.16 o 
  -2   3  23       31.80       39.41      6.04 o 
  -1   3  23       84.66       73.26      6.63 o 
   0   3  23       20.34       24.18      6.02 o 
   1   3  23      207.19      222.83     12.06 o 
   2   3  23        0.97       -3.71      4.27 o 
   3   3  23        7.74       -0.32      2.87 o 
   4   3  23        0.65        4.77      7.26 o 
  -5   4  23        8.15       11.55      7.46 o 
  -4   4  23        2.50        0.42      6.11 o 
  -3   4  23        0.53       -1.44      5.43 o 
  -2   4  23       98.81       94.31      8.39 o 
  -1   4  23      118.22      133.72      8.49 o 
   0   4  23      423.10      421.99     21.42 o 
   1   4  23      114.38      123.27      8.62 o 
   2   4  23        0.58        4.23      4.53 o 
   3   4  23       39.98       33.70      4.70 o 
  -4   5  23        9.47        7.32      6.57 o 
  -3   5  23        1.32        1.67      4.04 o 
  -2   5  23        0.26        2.51      3.31 o 
  -1   5  23      303.41      311.76     12.08 o 
   0   5  23       32.96       30.91      4.76 o 
   1   5  23        3.41        1.79      4.33 o 
   2   5  23       10.35       10.65      6.45 o 
   3   5  23        0.84        2.72      3.45 o 
   4   5  23        0.94        2.76      8.49 o 
  -4   6  23        5.77        2.83      5.13 o 
  -3   6  23       10.65       12.56      5.71 o 
  -2   6  23        5.01       -4.16      5.23 o 
  -1   6  23       19.75       28.93      4.89 o 
   0   6  23       48.86       59.69      5.71 o 
   1   6  23       80.41       97.31      9.88 o 
   2   6  23       16.54       19.37      4.60 o 
   3   6  23       15.48       14.93      6.49 o 
  -4   7  23        8.26        8.64      5.34 o 
  -3   7  23       39.90       62.14     12.79 o 
  -2   7  23        2.48       11.26      3.55 o 
  -1   7  23       93.03       91.53      6.54 o 
   0   7  23       63.43       72.41      5.97 o 
   1   7  23       43.62       64.23      6.74 o 
   2   7  23        2.46       -1.45      3.72 o 
   3   7  23        0.13       -2.00      4.76 o 
  -3   8  23        1.71        4.38      5.82 o 
  -2   8  23        1.81        1.72      3.59 o 
  -1   8  23        2.66        1.14      2.90 o 
   0   8  23        7.96        6.36      3.73 o 
   1   8  23        0.97        1.64      3.57 o 
   2   8  23        5.13       -6.17      6.17 o 
  -2   9  23       10.10       10.16      4.45 o 
  -1   9  23       11.18        7.22      3.04 o 
   0   9  23        1.09       -2.36      3.33 o 
   1   9  23       22.82       29.85      9.62 o 
   2   9  23        2.43        1.79      4.99 o 
  -1  10  23       11.96        3.79      4.59 o 
   0  10  23        8.10        6.61      4.69 o 
  -4   0  24       15.11       14.44     19.12 o 
  -2   0  24      429.47      395.63     30.18 o 
   0   0  24        4.07       11.19      7.54 o 
   2   0  24      264.92      233.86     19.28 o 
   4   0  24        7.77       11.18     13.49 o 
  -5   1  24        3.94       -1.07      5.35 o 
  -4   1  24        3.34        2.27      6.59 o 
  -3   1  24        9.15       13.95      5.33 o 
  -2   1  24       17.21       16.15      4.77 o 
  -1   1  24        1.47        1.93      3.97 o 
   0   1  24      242.62      255.09     13.67 o 
   1   1  24      531.75      525.80     20.68 o 
   2   1  24        0.26       -0.43      4.18 o 
   3   1  24        6.09       -0.50      3.85 o 
   4   1  24        5.68        8.93      9.15 o 
  -5   2  24        4.62        8.68      6.20 o 
  -4   2  24       11.35       25.72      9.20 o 
  -3   2  24      150.81      171.87     14.87 o 
  -2   2  24        6.74       12.24      4.00 o 
  -1   2  24      530.23      543.78     22.56 o 
   0   2  24      244.47      265.23     12.38 o 
   1   2  24       19.48       17.49      5.49 o 
   2   2  24       15.88       15.55      4.80 o 
   3   2  24       22.10       17.30      8.79 o 
   4   2  24        0.81        0.23      7.43 o 
  -5   3  24        1.00        1.22      8.54 o 
  -4   3  24        0.01        2.65      5.17 o 
  -3   3  24       21.88       20.48      6.88 o 
  -2   3  24       91.06       89.52     10.87 o 
  -1   3  24       13.25       10.74      4.02 o 
   0   3  24       12.89       14.95      5.55 o 
   1   3  24        3.33        4.72      4.48 o 
   2   3  24        0.03        0.15      4.21 o 
   3   3  24       16.93        6.19      3.72 o 
   4   3  24        0.22       -0.22      6.21 o 
  -4   4  24       18.72       21.14     10.75 o 
  -3   4  24       24.26       27.42      6.21 o 
  -2   4  24       84.78      108.84     14.63 o 
  -1   4  24       35.65       35.94      5.07 o 
   0   4  24        2.53        1.66      4.70 o 
   1   4  24        0.06        7.34      5.20 o 
   2   4  24       12.64       12.70      4.41 o 
   3   4  24        2.50       -0.41      6.25 o 
   4   4  24       24.05        3.81     10.11 o 
  -4   5  24        0.11        4.62      5.60 o 
  -3   5  24        0.01       -4.19      4.71 o 
  -2   5  24        6.60        2.83      3.65 o 
  -1   5  24       21.41       12.91      4.40 o 
   0   5  24      113.90      105.98      7.06 o 
   1   5  24        6.07        1.70      4.77 o 
   2   5  24       12.84       14.14      4.06 o 
   3   5  24        1.24       -1.24      3.47 o 
  -4   6  24        2.85        3.34      4.85 o 
  -3   6  24       27.09       34.13      9.42 o 
  -2   6  24        1.51        1.68      3.57 o 
  -1   6  24       35.12       48.53      5.32 o 
   0   6  24        3.91        1.14      3.44 o 
   1   6  24        7.00       13.27      5.13 o 
   2   6  24       16.68       22.50      4.64 o 
   3   6  24        6.39        1.40      3.67 o 
  -3   7  24       29.26       26.30      6.70 o 
  -2   7  24       17.43       19.09      3.68 o 
  -1   7  24        2.08        1.77      3.32 o 
   0   7  24        2.06       12.62      3.88 o 
   1   7  24       27.90       28.63      5.48 o 
   2   7  24        0.97       -1.52      3.94 o 
   3   7  24        9.19        7.64      6.27 o 
  -3   8  24        0.02       -2.68      4.41 o 
  -2   8  24       17.95       16.54      7.70 o 
  -1   8  24        0.09       -2.86      2.86 o 
   0   8  24        0.02       -2.07      4.03 o 
   1   8  24        6.59        8.84      3.83 o 
   2   8  24        1.07       -2.53      7.11 o 
  -2   9  24       13.29        5.39      3.88 o 
  -1   9  24        5.86        6.36      3.96 o 
   0   9  24        7.72        5.07      3.81 o 
   1   9  24       13.06        9.20      5.30 o 
  -5   0  25        0.84       -2.09     10.05 o 
  -3   0  25       44.37       55.71     12.15 o 
  -1   0  25      528.02      485.64     28.06 o 
   1   0  25       59.52       59.50      8.99 o 
   3   0  25        6.31       -0.02      5.17 o 
  -5   1  25        1.65        3.99      7.29 o 
  -4   1  25        4.09        3.19      5.50 o 
  -3   1  25        0.11        2.08      4.45 o 
  -2   1  25        5.85       15.46      4.11 o 
  -1   1  25      212.04      196.12      9.34 o 
   0   1  25      278.74      286.91     13.66 o 
   1   1  25      382.81      399.13     15.61 o 
   2   1  25        2.44       10.17      4.36 o 
   3   1  25        7.63        6.48      4.11 o 
   4   1  25        6.96        1.36     11.74 o 
  -5   2  25        0.62        3.21      5.35 o 
  -4   2  25        0.02       -0.25     10.40 o 
  -3   2  25        0.01       -0.50      5.21 o 
  -2   2  25      174.20      165.40      9.34 o 
  -1   2  25      176.01      170.36     11.20 o 
   0   2  25       56.33       78.11      7.60 o 
   1   2  25        8.62       12.40      5.10 o 
   2   2  25       30.21       36.96      5.59 o 
   3   2  25        0.38       -2.30      3.60 o 
   4   2  25        0.44        4.15      7.47 o 
  -4   3  25       27.16       17.47      5.11 o 
  -3   3  25        7.76        7.52      6.29 o 
  -2   3  25        3.51        5.38      5.02 o 
  -1   3  25       10.07        4.04      3.52 o 
   0   3  25       94.55      113.96      9.34 o 
   1   3  25       28.17       41.31      6.05 o 
   2   3  25        0.36       -3.68      5.05 o 
   3   3  25       26.05       21.51      4.84 o 
   4   3  25        0.11        0.70      5.78 o 
  -4   4  25        0.20       -3.64      5.61 o 
  -3   4  25        4.71        9.94      5.35 o 
  -2   4  25       10.24       13.78      4.96 o 
  -1   4  25        4.83        5.92      3.74 o 
   0   4  25        4.46        2.35      4.79 o 
   1   4  25       14.89       19.06      6.35 o 
   2   4  25        3.39        4.78      3.96 o 
   3   4  25        8.55        2.30      3.87 o 
  -4   5  25        4.34       -0.83      5.51 o 
  -3   5  25        4.30        4.24      4.48 o 
  -2   5  25       30.40       31.17      5.39 o 
  -1   5  25       76.95       75.21      7.71 o 
   0   5  25        3.68        3.09      4.82 o 
   1   5  25       23.54       22.56      6.30 o 
   2   5  25        2.20        6.82      4.16 o 
   3   5  25        1.65        0.16      3.20 o 
  -4   6  25       14.15        9.94      4.81 o 
  -3   6  25        7.23       -3.35      5.02 o 
  -2   6  25        3.07        8.71      3.41 o 
  -1   6  25       22.24       25.00      4.44 o 
   0   6  25       70.75       84.20      7.17 o 
   1   6  25        0.30       -1.24      4.50 o 
   2   6  25        2.14        1.40      3.48 o 
   3   6  25        2.14       -2.01      4.55 o 
  -3   7  25        1.04       -0.25      4.37 o 
  -2   7  25       24.83       16.50      4.37 o 
  -1   7  25        8.76        4.99      3.67 o 
   0   7  25       18.73       15.86      3.79 o 
   1   7  25        8.45        7.89      4.37 o 
   2   7  25        0.02        3.94      3.89 o 
  -2   8  25       11.75        8.08      4.44 o 
  -1   8  25        0.31        2.98      2.60 o 
   0   8  25        9.27       10.35      3.88 o 
   1   8  25        7.55       14.10      5.00 o 
   2   8  25        0.11        9.24      8.10 o 
  -1   9  25        0.06        3.92      4.78 o 
   0   9  25       53.45       64.24      5.54 o 
  -4   0  26        0.13       -1.87     16.42 o 
  -2   0  26       46.49       61.34      6.78 o 
   0   0  26      522.71      538.19     31.58 o 
   2   0  26      156.12      159.82     15.60 o 
   4   0  26        1.33       -9.02     11.92 o 
  -4   1  26       23.59       22.07     10.83 o 
  -3   1  26        2.06        4.55      5.41 o 
  -2   1  26        0.52       -3.19      3.32 o 
  -1   1  26       96.70      110.83      6.73 o 
   0   1  26      103.70      112.31      8.43 o 
   1   1  26       50.18       46.02      6.53 o 
   2   1  26        3.29        7.73      5.14 o 
   3   1  26        0.04        0.50      3.53 o 
   4   1  26        1.44       -1.62      7.13 o 
  -4   2  26        8.61        5.55      5.70 o 
  -3   2  26        7.32        8.01      4.73 o 
  -2   2  26       12.63       10.27      4.62 o 
  -1   2  26        0.12       -1.48      3.31 o 
   0   2  26        1.55        5.13      4.25 o 
   1   2  26      134.69      153.66     11.68 o 
   2   2  26        6.66        5.57      4.14 o 
   3   2  26       10.97        8.40      5.38 o 
   4   2  26        5.84        1.01      6.47 o 
  -4   3  26        5.65       -2.09      4.47 o 
  -3   3  26        0.40       -4.82      6.75 o 
  -2   3  26        0.18        4.62      4.94 o 
  -1   3  26      107.82      118.19      9.71 o 
   0   3  26       13.43       17.54      5.61 o 
   1   3  26        6.63        2.54      6.03 o 
   2   3  26        2.61        3.67      4.09 o 
   3   3  26       16.86        4.91      4.92 o 
  -4   4  26        2.72        4.86      5.07 o 
  -3   4  26        4.67        2.99      4.27 o 
  -2   4  26       22.50       23.53      4.30 o 
  -1   4  26        0.19        1.74      3.66 o 
   0   4  26        8.71        4.02      5.18 o 
   1   4  26       56.62       52.38      7.16 o 
   2   4  26       33.92       32.31      5.10 o 
   3   4  26        9.16        9.94      3.97 o 
  -4   5  26        8.09        4.10      4.43 o 
  -3   5  26       36.59       40.09      5.97 o 
  -2   5  26       27.99       33.46      4.22 o 
  -1   5  26        8.59        7.40      3.67 o 
   0   5  26       26.41       36.12      6.53 o 
   1   5  26        4.77       11.97      5.13 o 
   2   5  26       13.56       11.06      4.32 o 
   3   5  26        0.17        3.42      3.39 o 
  -3   6  26       50.15       58.69     15.31 o 
  -2   6  26        2.25        4.45      3.52 o 
  -1   6  26        0.49       -0.59      3.28 o 
   0   6  26       15.20       16.63      5.41 o 
   1   6  26       20.07       28.14      5.67 o 
   2   6  26        0.15       -0.17      3.37 o 
  -3   7  26        0.82        7.54      6.62 o 
  -2   7  26        0.09        0.80      3.53 o 
  -1   7  26       24.71       21.52      5.93 o 
   0   7  26        0.13       -2.13      4.22 o 
   1   7  26        5.56        2.70      3.98 o 
   2   7  26        7.35        3.24      7.07 o 
  -2   8  26        0.19        1.87      3.67 o 
  -1   8  26       17.59        7.05      2.52 o 
   0   8  26        0.07       -1.56      3.27 o 
   1   8  26        3.46       -0.06      3.82 o 
  -3   0  27       37.50       23.50      9.03 o 
  -1   0  27        0.84        6.95      5.64 o 
   1   0  27        6.37        5.19      7.95 o 
   3   0  27        2.68       -3.00      5.09 o 
  -4   1  27        1.58        6.94      6.02 o 
  -3   1  27       30.30       35.80      7.17 o 
  -2   1  27       10.92       12.09      3.92 o 
  -1   1  27        2.49       12.77      5.83 o 
   0   1  27      348.95      360.75     16.78 o 
   1   1  27       10.40       10.12      4.81 o 
   2   1  27       18.33       22.96      5.82 o 
   3   1  27        0.29       -4.39      4.89 o 
  -4   2  27        6.34       -3.12      5.13 o 
  -3   2  27       15.78       21.56      5.08 o 
  -2   2  27      165.56      161.52      7.97 o 
  -1   2  27        3.15       -0.35      3.19 o 
   0   2  27      167.54      186.37     14.04 o 
   1   2  27       35.86       46.50      8.61 o 
   2   2  27        6.85        7.44      4.07 o 
   3   2  27       19.81       10.91      5.16 o 
  -4   3  27        1.52       -0.77      3.73 o 
  -3   3  27       27.50       33.31      7.54 o 
  -2   3  27       17.15       25.09      5.18 o 
  -1   3  27       34.02       41.10      4.67 o 
   0   3  27       13.08       11.03      6.04 o 
   1   3  27       10.00       10.66      5.58 o 
   2   3  27        1.30        2.30      3.71 o 
   3   3  27        0.73        3.07      4.41 o 
  -4   4  27        1.11        1.85      3.71 o 
  -3   4  27       19.95       18.38      5.84 o 
  -2   4  27        0.82        1.92      4.00 o 
  -1   4  27      254.76      278.59     12.78 o 
   0   4  27       23.09       28.30      6.30 o 
   1   4  27       25.25       33.78      6.29 o 
   2   4  27        0.01       -2.29      3.58 o 
   3   4  27       27.57        9.09      4.69 o 
  -3   5  27        8.06        4.39      5.83 o 
  -2   5  27        0.42       -1.16      4.99 o 
  -1   5  27        0.01        1.29      4.04 o 
   0   5  27       29.39       45.17      6.95 o 
   1   5  27        1.79        5.90      4.84 o 
   2   5  27       14.90        8.29      4.36 o 
  -3   6  27       29.05       18.49      6.14 o 
  -2   6  27       55.54       43.56      7.11 o 
  -1   6  27        0.01        3.92      3.28 o 
   0   6  27      160.41      206.76     12.62 o 
   1   6  27        0.27       -0.98      4.05 o 
   2   6  27        0.01        1.94      3.70 o 
  -2   7  27        1.17        0.50      3.84 o 
  -1   7  27       11.59        6.65      2.85 o 
   0   7  27        0.02        7.80      5.57 o 
   1   7  27        0.13       -0.71      3.93 o 
  -1   8  27       86.35       94.95      9.35 o 
   0   8  27        0.75       -3.18      3.18 o 
  -4   0  28       11.43        9.73      7.56 o 
  -2   0  28       95.44       98.63     14.00 o 
   0   0  28        4.13        7.81      5.43 o 
   2   0  28       12.09       22.46      7.98 o 
  -4   1  28        3.42        2.28      4.82 o 
  -3   1  28        2.94        9.38      5.29 o 
  -2   1  28       24.23       24.42      4.19 o 
  -1   1  28       37.43       35.41      5.89 o 
   0   1  28        0.57        3.80      4.04 o 
   1   1  28        0.06       -3.43      4.25 o 
   2   1  28        1.46        9.28     11.11 o 
   3   1  28       14.98        7.89      8.89 o 
  -4   2  28        1.87       -0.49      5.30 o 
  -3   2  28        8.50       13.55      4.27 o 
  -2   2  28       26.04       15.11      3.82 o 
  -1   2  28       67.82       76.62      6.95 o 
   0   2  28       44.08       44.84      6.25 o 
   1   2  28       59.83       80.47      8.72 o 
   2   2  28       16.01       19.29      4.76 o 
   3   2  28        0.14        2.36     10.71 o 
  -4   3  28        6.81        1.76      6.85 o 
  -3   3  28       15.42       10.78      6.00 o 
  -2   3  28       30.03       39.34      6.19 o 
  -1   3  28        0.80       -0.02      4.21 o 
   0   3  28      111.36      115.42     10.58 o 
   1   3  28        3.86       -0.46      3.73 o 
   2   3  28        0.68        3.28      3.58 o 
   3   3  28        1.67       -4.56      5.58 o 
  -3   4  28       11.21        9.20      4.50 o 
  -2   4  28        1.74        7.59      4.86 o 
  -1   4  28        2.83        8.46      3.58 o 
   0   4  28       29.79       45.65      7.60 o 
   1   4  28       14.12       36.69      6.55 o 
   2   4  28       11.51        7.95      4.38 o 
   3   4  28        0.74        0.48      5.65 o 
  -3   5  28        0.69       -3.34      3.89 o 
  -2   5  28       20.28       14.62      5.46 o 
  -1   5  28        4.18        1.91      3.34 o 
   0   5  28       11.58       14.68      6.89 o 
   1   5  28        2.16        4.11      4.75 o 
   2   5  28        4.79        6.62      3.63 o 
  -3   6  28        0.03        2.93      4.50 o 
  -2   6  28        5.79        4.07      3.14 o 
  -1   6  28        0.03        2.53      2.90 o 
   0   6  28       33.28       42.33      6.81 o 
   1   6  28       18.75       12.84      4.61 o 
   2   6  28        0.74       -2.44      5.10 o 
  -2   7  28       21.29       14.96      4.09 o 
  -1   7  28       11.76        6.75      2.77 o 
   0   7  28        5.76        8.70      5.14 o 
   1   7  28        0.01        4.81      4.40 o 
  -3   0  29       65.16       46.46     27.24 o 
  -1   0  29      117.59      122.39     13.67 o 
   1   0  29        0.69        4.01      7.51 o 
   3   0  29        0.05        0.60     10.42 o 
  -4   1  29       10.15        2.96      3.92 o 
  -3   1  29        1.13        0.01      4.30 o 
  -2   1  29       23.64       27.80      3.55 o 
  -1   1  29        0.05       -2.96      3.95 o 
   0   1  29        0.42       -3.41      3.67 o 
   1   1  29        0.25        4.58      4.08 o 
   2   1  29        6.44        5.65      4.46 o 
   3   1  29       12.24        7.58      8.10 o 
  -4   2  29        0.03       -1.34      4.82 o 
  -3   2  29        5.77        1.15      3.14 o 
  -2   2  29        0.51       -3.39      3.39 o 
  -1   2  29        7.58       11.37      4.46 o 
   0   2  29        0.87        5.29      3.91 o 
   1   2  29        7.00        5.18      4.04 o 
   2   2  29        0.81        0.79      3.23 o 
   3   2  29        0.54       -1.69      7.81 o 
  -3   3  29        1.83        2.85      3.71 o 
  -2   3  29        7.68        1.04      3.70 o 
  -1   3  29       88.52       94.44      7.15 o 
   0   3  29        0.73       -3.98      4.81 o 
   1   3  29       26.82       31.17      4.89 o 
   2   3  29        0.05        0.71      2.98 o 
  -3   4  29        3.95       -1.27      3.55 o 
  -2   4  29        4.10        6.62      3.53 o 
  -1   4  29       92.98      106.14     11.23 o 
   0   4  29       15.78       14.60      6.01 o 
   1   4  29        1.58       -1.14      4.18 o 
   2   4  29        3.01        4.02      2.81 o 
  -3   5  29       10.22        3.80      4.47 o 
  -2   5  29        4.18        2.11      3.35 o 
  -1   5  29       14.22        7.42      4.22 o 
   0   5  29        6.80        1.96      4.48 o 
   1   5  29        0.13        3.69      4.16 o 
   2   5  29       33.17       25.55      9.57 o 
  -2   6  29       20.31       11.94      3.44 o 
  -1   6  29        0.76       -0.21      3.11 o 
   0   6  29        0.22        6.85      4.11 o 
   1   6  29        3.92        1.10      3.75 o 
  -1   7  29        2.31       -0.60      3.65 o 
   0   7  29        0.24        1.25      3.08 o 
  -2   0  30      117.04      146.76     30.93 o 
   0   0  30       25.66       48.54      7.41 o 
   2   0  30       15.25       15.92      6.96 o 
  -3   1  30        1.34        0.46      5.04 o 
  -2   1  30        1.32        0.02      2.82 o 
  -1   1  30       11.62       10.29      4.56 o 
   0   1  30        2.12        9.31      3.71 o 
   1   1  30        0.39        5.41      3.93 o 
   2   1  30       13.70        7.70      5.17 o 
  -3   2  30        8.90        4.80      3.06 o 
  -2   2  30       22.77       10.52      3.34 o 
  -1   2  30        2.56        6.74      4.07 o 
   0   2  30       61.85       70.99      8.52 o 
   1   2  30       26.29       31.58      5.62 o 
   2   2  30        1.29        3.67      2.74 o 
  -3   3  30        6.65        0.17      3.58 o 
  -2   3  30        0.17        2.32      3.05 o 
  -1   3  30        7.02        3.16      5.02 o 
   0   3  30        8.75       11.77      5.04 o 
   1   3  30        2.50        0.35      3.98 o 
   2   3  30        0.88        0.57      2.82 o 
  -3   4  30        4.42        2.92      4.00 o 
  -2   4  30        8.47        7.26      3.12 o 
  -1   4  30        9.30        9.97      3.97 o 
   0   4  30       55.82       77.03     11.29 o 
   1   4  30        0.07        1.66      3.93 o 
   2   4  30        0.06        0.08      2.90 o 
  -2   5  30        8.35        1.52      3.59 o 
  -1   5  30       50.59       55.76     12.81 o 
   0   5  30        2.05        4.67      4.57 o 
   1   5  30        4.32        4.04      3.88 o 
  -1   6  30        5.13        7.89      5.44 o 
   0   6  30        0.74        5.16      3.67 o 
   1   6  30       16.61       14.58      3.88 o 
  -3   0  31       36.81       15.74     24.14 o 
  -1   0  31       13.23       14.27      5.35 o 
   1   0  31        2.84        5.99      4.69 o 
  -3   1  31        0.08        0.67      6.59 o 
  -2   1  31       26.32        8.04      4.63 o 
  -1   1  31        3.40       11.60      4.06 o 
   0   1  31        5.87        8.59      3.44 o 
   1   1  31        0.05        8.52      3.77 o 
   2   1  31        1.51        2.65      3.77 o 
  -3   2  31        1.24       -1.32      6.01 o 
  -2   2  31       31.36       13.74      4.10 o 
  -1   2  31        7.18        5.58      3.44 o 
   0   2  31        1.08       -2.37      3.30 o 
   1   2  31        0.62       -0.56      3.47 o 
   2   2  31        0.10        1.37      3.36 o 
  -3   3  31        0.76       -0.62     10.59 o 
  -2   3  31        1.96        2.51      3.41 o 
  -1   3  31       10.73       11.98      3.75 o 
   0   3  31        8.88        7.76      4.49 o 
   1   3  31        2.35        1.34      3.70 o 
   2   3  31        0.05       -0.54      3.44 o 
  -2   4  31        0.98       -0.14      2.80 o 
  -1   4  31        4.75       -0.09      2.63 o 
   0   4  31        5.24        2.89      4.10 o 
   1   4  31        1.03       72.72     52.15 o 
  -2   5  31       27.90        5.94      7.49 o 
  -1   5  31       21.26       10.25      4.68 o 
   0   5  31       29.98       41.53     18.91 o 
   1   5  31        2.10        7.96      3.67 o 
  -2   0  32       20.37        2.17      8.95 o 
   0   0  32       27.79       17.69      4.94 o 
   2   0  32        0.59       -2.33      4.25 o 
  -2   1  32        4.89        3.39      8.76 o 
  -1   1  32        0.18        0.79      3.18 o 
   0   1  32       22.11       13.39      3.50 o 
   1   1  32        0.07        2.62      2.74 o 
  -2   2  32        2.76        1.65      4.10 o 
  -1   2  32        9.29       13.05      3.72 o 
   0   2  32        0.06       -0.35      3.76 o 
   1   2  32        1.35        8.97      3.52 o 
  -2   3  32       16.09        4.97      4.74 o 
  -1   3  32        7.27        1.07      3.80 o 
   0   3  32        0.01       -0.98      3.81 o 
   1   3  32        0.50       -2.24      3.45 o 
  -2   4  32        0.06        1.71      4.41 o 
  -1   4  32       37.71       58.80     10.79 o 
   0   4  32       26.10       16.33      5.02 o 
   1   4  32        0.52        2.85      3.32 o 
  -1   0  33       37.16       37.84     19.76 o 
   1   0  33       25.76       17.65     13.45 o 
  -2   1  33       10.42        4.79      8.23 o 
  -1   1  33       21.88        9.37      3.57 o 
   0   1  33        0.05        0.05      2.84 o 
   1   1  33        0.11        0.59      3.76 o 
  -2   2  33       25.14       11.54      7.85 o 
  -1   2  33        0.00       -0.18      2.72 o 
   0   2  33        0.40       -2.79      4.07 o 
   1   2  33        2.55        3.40      4.07 o 
  -1   3  33        5.84       -0.90      4.12 o 
   0   3  33        1.89       -2.34      3.89 o 
   0   0  34        3.94        0.81      6.07 o 
  -1   1  34        3.12        4.61      3.39 o 
   0   1  34        5.37        1.65      3.21 o 
                                                 
